# Supplementary material for: The ubiquitin-dependent ATPase p97 removes cytotoxic trapped PARP1 from chromatin
Source: Nat Cell Biol. 2022 Jan 10;24(1):62–73. doi: 10.1038/s41556-021-00807-6 (PMC8760077; doi:10.1038/s41556-021-00807-6)
Supplement: Supplementary file 3 — Supplementary Table 1. List of proteins identified in the PARP1WT–eGFP RIME experiments. Supplementary Table 2. List of proteins identified in the PARP1del.p.119K120S–eGFP RIME experiments. Supplementary Table 3. List of proteins identified in the PARP1–Apex2–eGFP proximity labelling experiments. Supplementary Table 4. Gene ontology terms for the proteins identified in the PARP1–Apex2–eGFP proximity labelling experiments. The table contains the P values from Fisher’s exact tests. [file 41556_2021_807_MOESM3_ESM.xlsx]

## Sheet: Table S1_Information
Accession
Description
Score_PARP1-/-_MMS
Coverage_PARP1-/-_MMS
Peptides_PARP1-/-_MMS
PSM_PARP1-/-_MMS
Score_PARP1-WT-eGFP_MMS
Coverage_PARP1-WT-eGFP_MMS
Peptides_PARP1-WT-eGFP_MMS
PSM_PARP1-WT-eGFP_MMS
Score_PARP1-/-_MMS+Talazoparib
Coverage_PARP1-/-_MMS+Talazoparib
Peptides_PARP1-/-_MMS+Talazoparib
PSM_PARP1-/-_MMS+Talazoparib
Score_PARP1-WT-eGFP_MMS+Talazoparib
Coverage_PARP1-WT-eGFP_MMS+Talazoparib
Peptides_PARP1-WT-eGFP_MMS+Talazoparib
PSM_PARP1-WT-eGFP_MMS+Talazoparib
MW [kDa]
PSM RATIO =	PSM_PARP1-WT-eGFP_MMS+Talazoparib / PSM_PARP1-WT-eGFP_MMS

## Sheet: Table S1_Data
	Description	Score DK07_1	Coverage DK07_1	# Peptides DK07_1	# PSM DK07_1	Score DK07_3	Coverage DK07_3	# Peptides DK07_3	# PSM DK07_3	Score DK07_4	Coverage DK07_4	# Peptides DK07_4	# PSM DK07_4	Score DK07_6	Coverage DK07_6	# Peptides DK07_6	# PSM DK07_6	MW [kDa]	calc. pI	WT ratio
Accession	Description	Score_PARP1-/-_MMS	Coverage_PARP1-/-_MMS	Peptides_PARP1-/-_MMS	PSM_PARP1-/-_MMS	Score_PARP1-WT-eGFP_MMS	Coverage_PARP1-WT-eGFP_MMS	Peptides_PARP1-WT-eGFP_MMS	PSM_PARP1-WT-eGFP_MMS	Score_PARP1-/-_MMS+Talazoparib	Coverage_PARP1-/-_MMS+Talazoparib	Peptides_PARP1-/-_MMS+Talazoparib	PSM_PARP1-/-_MMS+Talazoparib	Score_PARP1-WT-eGFP_MMS+Talazoparib	Coverage_PARP1-WT-eGFP_MMS+Talazoparib	Peptides_PARP1-WT-eGFP_MMS+Talazoparib	PSM_PARP1-WT-eGFP_MMS+Talazoparib	MW [kDa]	calc. pI	PSM RATIO
P09874	Poly [ADP-ribose] polymerase 1 OS=Homo sapiens GN=PARP1 PE=1 SV=4 - [PARP1_HUMAN]					4923.06	49.11	49	277					14584.6	63.61	70	687	113.012	8.88037	2.48014
P49915	GMP synthase [glutamine-hydrolyzing] OS=Homo sapiens GN=GMPS PE=1 SV=1 - [GUAA_HUMAN]	55.59	3.61	1	2	43.75	8.08	3	5	22.17	1.59	1	1	85.0091	12.55	5	8	76.667	6.87354	1.6
P63165	Small ubiquitin-related modifier 1 OS=Homo sapiens GN=SUMO1 PE=1 SV=1 - [SUMO1_HUMAN]	27.58	15.84	1	1				1	30.04	15.84	1	1	110.334	36.63	3	5	11.5497	5.51611	5
Q9H307	Pinin OS=Homo sapiens GN=PNN PE=1 SV=4 - [PININ_HUMAN]	34.48	2.37	1	1				1					70.4848	5.58	2	5	81.565	7.13721	5
P26447	Protein S100-A4 OS=Homo sapiens GN=S100A4 PE=1 SV=1 - [S10A4_HUMAN]	37.55	10.89	1	2	62.61	19.8	2	3					58.7	28.71	3	5	11.7207	6.11279	1.66667
Q29RF7	Sister chromatid cohesion protein PDS5 homolog A OS=Homo sapiens GN=PDS5A PE=1 SV=1 - [PDS5A_HUMAN]					136.458	5.16	3	3					109.493	5.76	4	5	150.734	7.91357	1.66667
Q14839	Chromodomain-helicase-DNA-binding protein 4 OS=Homo sapiens GN=CHD4 PE=1 SV=2 - [CHD4_HUMAN]	25.31	0.47	1	1				1	32.9	0.89	1	1	24.83	2.25	4	4	217.867	5.85889	4
P61956	Small ubiquitin-related modifier 2 OS=Homo sapiens GN=SUMO2 PE=1 SV=3 - [SUMO2_HUMAN]	67.63	12.63	1	1				1					106.043	27.37	3	4	10.8644	5.50342	4
Q9BTT0	Acidic leucine-rich nuclear phosphoprotein 32 family member E OS=Homo sapiens GN=ANP32E PE=1 SV=1 - [AN32E_HUMAN]	42.8	2.24	1	1	34.9127	10.82	2	2	42.2649	11.57	1	2	103.881	23.13	4	4	30.6738	3.85303	2
Q9NRZ9	Lymphoid-specific helicase OS=Homo sapiens GN=HELLS PE=1 SV=1 - [HELLS_HUMAN]	50.16	1.19	1	1	47.7972	4.06	3	3	37.41	1.31	1	1	85.986	5.25	4	4	97.0122	7.92822	1.33333
Q9Y3E1	Hepatoma-derived growth factor-related protein 3 OS=Homo sapiens GN=HDGFL3 PE=1 SV=1 - [HDGR3_HUMAN]	38.45	3.94	1	1	45.35	8.87	3	5					39.7233	16.75	3	4	22.606	7.98682	0.8
P55072	Transitional endoplasmic reticulum ATPase OS=Homo sapiens GN=VCP PE=1 SV=4 - [TERA_HUMAN]					108.415	14.52	8	10	60.7325	2.23	2	2	32.82	7.57	4	4	89.2657	5.26221	0.4
Q15059	Bromodomain-containing protein 3 OS=Homo sapiens GN=BRD3 PE=1 SV=1 - [BRD3_HUMAN]	38.24	1.79	1	1				1					58.2039	6.75	3	3	79.4921	9.36377	3
P05388	60S acidic ribosomal protein P0 OS=Homo sapiens GN=RPLP0 PE=1 SV=1 - [RLA0_HUMAN]	40.03	9.78	1	1	75	6.62	2	2	37.15	12.93	2	2	69	6.62	2	3	34.2518	5.97314	1.5
O14929	Histone acetyltransferase type B catalytic subunit OS=Homo sapiens GN=HAT1 PE=1 SV=1 - [HAT1_HUMAN]	72.28	3.1	1	1	85.4343	9.07	2	2	85.6323	9.07	2	2	41.55	9.07	2	3	49.4808	5.69385	1.5
Q6DKJ4	Nucleoredoxin OS=Homo sapiens GN=NXN PE=1 SV=2 - [NXN_HUMAN]	25.02	2.53	1	1				1	23.31	2.53	1	1	45.38	7.59	2	2	48.3616	4.97021	2
P83916	Chromobox protein homolog 1 OS=Homo sapiens GN=CBX1 PE=1 SV=1 - [CBX1_HUMAN]	58.98	5.95	1	1				1					42.15	14.59	2	2	21.4046	4.93213	2
P46013	Proliferation marker protein Ki-67 OS=Homo sapiens GN=MKI67 PE=1 SV=2 - [KI67_HUMAN]								1					40.1809	1.2	2	2	358.474	9.45166	2
Q7L266	Isoaspartyl peptidase/L-asparaginase OS=Homo sapiens GN=ASRGL1 PE=1 SV=2 - [ASGL1_HUMAN]								1					24.87	8.77	2	2	32.0342	6.23975	2
P22234	Multifunctional protein ADE2 OS=Homo sapiens GN=PAICS PE=1 SV=3 - [PUR6_HUMAN]	57.31	3.29	1	1				1					61.59	5.18	2	2	47.0491	7.2251	2
Q8IWS0	PHD finger protein 6 OS=Homo sapiens GN=PHF6 PE=1 SV=1 - [PHF6_HUMAN]								1					73.55	6.85	2	2	41.264	8.67529	2
Q9Y5S9	RNA-binding protein 8A OS=Homo sapiens GN=RBM8A PE=1 SV=1 - [RBM8A_HUMAN]	53.4	10.92	1	1	73.2545	10.92	2	2	48.35	14.94	1	1	87.6045	10.92	2	2	19.8767	5.71924	1
O94776	Metastasis-associated protein MTA2 OS=Homo sapiens GN=MTA2 PE=1 SV=1 - [MTA2_HUMAN]					82.04	4.64	2	2					95.1431	3.74	2	2	74.9757	9.65674	1
Q9NTK5	Obg-like ATPase 1 OS=Homo sapiens GN=OLA1 PE=1 SV=2 - [OLA1_HUMAN]	62.83	3.79	1	1	89.0634	5.81	2	2	67.39	3.79	1	1	100.16	5.81	2	2	44.7153	7.81104	1
Q96GM8	Target of EGR1 protein 1 OS=Homo sapiens GN=TOE1 PE=1 SV=1 - [TOE1_HUMAN]	90.48	4.12	1	1	69.06	7.06	2	2	33.08	2.94	1	1	96.55	7.06	2	2	56.512	7.18115	1
O00479	High mobility group nucleosome-binding domain-containing protein 4 OS=Homo sapiens GN=HMGN4 PE=1 SV=3 - [HMGN4_HUMAN]	49.11	14.44	1	1	135.999	33.33	2	3	101.142	33.33	2	2	119.44	33.33	2	2	9.53323	10.4771	0.666667
Q3YEC7	Rab-like protein 6 OS=Homo sapiens GN=RABL6 PE=1 SV=2 - [RABL6_HUMAN]					59.7879	6.31	3	3	40.15	3.57	2	3	69.1328	3.84	2	2	79.4996	5.22412	0.666667
P47914	60S ribosomal protein L29 OS=Homo sapiens GN=RPL29 PE=1 SV=2 - [RL29_HUMAN]	66.13	9.43	1	1	113.62	15.09	3	5	45.1071	14.47	2	2	73.62	10.06	2	2	17.7411	11.6636	0.4
P14923	Junction plakoglobin OS=Homo sapiens GN=JUP PE=1 SV=3 - [PLAK_HUMAN]					63	6.44	4	5	65.5307	4.7	2	3					81.6927	6.13818	0
Q02413	Desmoglein-1 OS=Homo sapiens GN=DSG1 PE=1 SV=2 - [DSG1_HUMAN]					133.577	5.24	4	5	105.74	3.34	2	2					113.676	5.03369	0
P45974	Ubiquitin carboxyl-terminal hydrolase 5 OS=Homo sapiens GN=USP5 PE=1 SV=2 - [UBP5_HUMAN]	42.3	1.17	1	1	80.2778	5.13	3	3									95.7253	5.03369	0
P09038	Fibroblast growth factor 2 OS=Homo sapiens GN=FGF2 PE=1 SV=3 - [FGF2_HUMAN]					47.2706	8.33	3	3									30.751	11.1802	0
P06400	Retinoblastoma-associated protein OS=Homo sapiens GN=RB1 PE=1 SV=2 - [RB_HUMAN]	35.36	1.51	1	1	80.8872	4.31	2	3									106.092	7.94287	0
P55060	Exportin-2 OS=Homo sapiens GN=CSE1L PE=1 SV=3 - [XPO2_HUMAN]					48.8734	1.85	2	3	35.399	1.85	2	2					110.346	5.77002	0
O43252	Bifunctional 3'-phosphoadenosine 5'-phosphosulfate synthase 1 OS=Homo sapiens GN=PAPSS1 PE=1 SV=2 - [PAPS1_HUMAN]					117.33	3.85	2	2	82.98	2.72	1	1					70.7876	6.85889	0
Q6KB66	Keratin, type II cytoskeletal 80 OS=Homo sapiens GN=KRT80 PE=1 SV=2 - [K2C80_HUMAN]	133.74	2.43	1	4	271.747	5.09	2	8	291.925	2.43	1	11					50.4938	5.66846	0
Q92979	Ribosomal RNA small subunit methyltransferase NEP1 OS=Homo sapiens GN=EMG1 PE=1 SV=4 - [NEP1_HUMAN]					26.43	11.48	2	2	49.44	4.1	1	1					26.7032	9.17334	0
O00193	Small acidic protein OS=Homo sapiens GN=SMAP PE=1 SV=1 - [SMAP_HUMAN]					76.82	21.31	2	2	101.13	8.74	1	1					20.3202	4.71631	0
P06703	Protein S100-A6 OS=Homo sapiens GN=S100A6 PE=1 SV=1 - [S10A6_HUMAN]					35.5321	16.67	2	2	47.35	8.89	1	1					10.1733	5.47803	0
Q14980	Nuclear mitotic apparatus protein 1 OS=Homo sapiens GN=NUMA1 PE=1 SV=2 - [NUMA1_HUMAN]	31.5	0.76	1	1	26.2	1.23	2	2									238.115	5.78271	0
A0A075B7F1	Immunoglobulin heavy variable 3/OR16-8 (non-functional) (Fragment) OS=Homo sapiens GN=IGHV3OR16-8 PE=1 SV=1 - [A0A075B7F1_HUMAN]	35.597	6.03	1	3	94.6466	25.86	2	10	37.717	6.03	1	2					12.6951	5.96045	0
A0A0C4DH42	Immunoglobulin heavy variable 3-66 OS=Homo sapiens GN=IGHV3-66 PE=3 SV=1 - [HV366_HUMAN]	35.597	6.03	1	3	100.302	25.86	2	10	37.717	6.03	1	2					12.6903	8.1626	0
P49711	Transcriptional repressor CTCF OS=Homo sapiens GN=CTCF PE=1 SV=1 - [CTCF_HUMAN]	58.8989	2.48	1	2	93.29	2.75	2	2	62.18	2.48	1	1					82.7324	6.96143	0
Q5D862	Filaggrin-2 OS=Homo sapiens GN=FLG2 PE=1 SV=1 - [FILA2_HUMAN]	70.96	0.5	1	1	63.2891	1.46	2	4	62.33	0.5	1	1					247.928	8.30908	0
A0JLT2	Mediator of RNA polymerase II transcription subunit 19 OS=Homo sapiens GN=MED19 PE=1 SV=2 - [MED19_HUMAN]					43.0202	20.08	2	3	95.185	10.25	1	2					26.2565	9.81787	0
Q86YZ3	Hornerin OS=Homo sapiens GN=HRNR PE=1 SV=2 - [HORN_HUMAN]					130.755	2.53	2	4	24.1	0.84	1	1					282.228	10.0376	0
O43175	D-3-phosphoglycerate dehydrogenase OS=Homo sapiens GN=PHGDH PE=1 SV=4 - [SERA_HUMAN]					62.4478	4.32	2	2									56.6144	6.7124	0
Q9Y3Z3	Deoxynucleoside triphosphate triphosphohydrolase SAMHD1 OS=Homo sapiens GN=SAMHD1 PE=1 SV=2 - [SAMH1_HUMAN]					62.0731	3.99	2	2									72.1548	7.13721	0
P68036	Ubiquitin-conjugating enzyme E2 L3 OS=Homo sapiens GN=UBE2L3 PE=1 SV=1 - [UB2L3_HUMAN]					62.4765	20.13	2	3									17.8502	8.51416	0

## Sheet: Table S2_Information
Accession
Description
Score_PARP1-/-_MMS
Coverage_PARP1-/-_MMS
Peptides_PARP1-/-_MMS
PSM_PARP1-/-_MMS
Score_PARP1-del.p119K120S-eGFP_MMS
Coverage_PARP1-del.p119K120S-eGFP_MMS
Peptides_PARP1-del.p119K120S-eGFP_MMS
PSM_PARP1-del.p119K120S-eGFP_MMS
Score_PARP1-/-_MMS+Talazoparib
Coverage_PARP1-/-_MMS+Talazoparib
Peptides_PARP1-/-_MMS+Talazoparib
PSM_PARP1-/-_MMS+Talazoparib
Score_PARP1-del.p119K120S-eGFP_MMS+Talazoparib
Coverage_PARP1-del.p119K120S-eGFP_MMS+Talazoparib
Peptides_PARP1-del.p119K120S-eGFP_MMS+Talazoparib
PSM_PARP1-del.p119K120S-eGFP_MMS+Talazoparib
MW [kDa]
PSM RATIO =	PSM_PARP1-del.p119K120S-eGFP_MMS+Talazoparib / PSM_PARP1-del.p119K120S-eGFP_MMS

## Sheet: Table S2_Data
	Description	Score DK07_1	Coverage DK07_1	# Peptides DK07_1	# PSM DK07_1	Score DK07_3	Coverage DK07_3	# Peptides DK07_3	# PSM DK07_3	Score DK07_4	Coverage DK07_4	# Peptides DK07_4	# PSM DK07_4	Score DK07_6	Coverage DK07_6	# Peptides DK07_6	# PSM DK07_6	MW [kDa]	calc. pI	WT ratio
Accession	Description	Score_PARP1-/-_MMS	Coverage_PARP1-/-_MMS	Peptides_PARP1-/-_MMS	PSM_PARP1-/-_MMS	Score_PARP1-del.p119K120S-eGFP_MMS	Coverage_PARP1-del.p119K120S-eGFP_MMS	Peptides_PARP1-del.p119K120S-eGFP_MMS	PSM_PARP1-del.p119K120S-eGFP_MMS	Score_PARP1-/-_MMS+Talazoparib	Coverage_PARP1-/-_MMS+Talazoparib	Peptides_PARP1-/-_MMS+Talazoparib	PSM_PARP1-/-_MMS+Talazoparib	Score_PARP1-del.p119K120S-eGFP_MMS+Talazoparib	Coverage_PARP1-del.p119K120S-eGFP_MMS+Talazoparib	Peptides_PARP1-del.p119K120S-eGFP_MMS+Talazoparib	PSM_PARP1-del.p119K120S-eGFP_MMS+Talazoparib	MW [kDa]	calc. pI	PSM RATIO
P09874	Poly [ADP-ribose] polymerase 1 OS=Homo sapiens GN=PARP1 PE=1 SV=4 - [PARP1_HUMAN]					11167.2	62.72	70	587					14726	60.45	67	690	113.012	8.88037	1.17547
Q29RF7	Sister chromatid cohesion protein PDS5 homolog A OS=Homo sapiens GN=PDS5A PE=1 SV=1 - [PDS5A_HUMAN]					427.047	11.44	9	13					267.027	9.72	7	9	150.734	7.91357	0.692308
Q14683	Structural maintenance of chromosomes protein 1A OS=Homo sapiens GN=SMC1A PE=1 SV=2 - [SMC1A_HUMAN]	34.18	0.81	1	1	73.92	2.03	2	2	52.12	1.14	1	1	156.23	7.87	7	7	143.144	7.63525	3.5
Q14839	Chromodomain-helicase-DNA-binding protein 4 OS=Homo sapiens GN=CHD4 PE=1 SV=2 - [CHD4_HUMAN]	25.31	0.47	1	1	104.696	2.77	4	4	32.9	0.89	1	1	123.153	4.18	7	7	217.867	5.85889	1.75
Q92979	Ribosomal RNA small subunit methyltransferase NEP1 OS=Homo sapiens GN=EMG1 PE=1 SV=4 - [NEP1_HUMAN]					56.9491	8.61	2	2	49.44	4.1	1	1	78.982	21.31	4	5	26.7032	9.17334	2.5
Q9Y2L1	Exosome complex exonuclease RRP44 OS=Homo sapiens GN=DIS3 PE=1 SV=2 - [RRP44_HUMAN]					231.838	9.39	6	8					137.451	5.74	4	5	108.934	7.13721	0.625
Q9UK58	Cyclin-L1 OS=Homo sapiens GN=CCNL1 PE=1 SV=1 - [CCNL1_HUMAN]					136.132	6.65	2	2	153.774	6.65	2	3	69.4164	10.46	4	4	59.5972	10.6968	2
O94776	Metastasis-associated protein MTA2 OS=Homo sapiens GN=MTA2 PE=1 SV=1 - [MTA2_HUMAN]					28.52	3.44	2	2					45.81	5.99	4	4	74.9757	9.65674	2
P45973	Chromobox protein homolog 5 OS=Homo sapiens GN=CBX5 PE=1 SV=1 - [CBX5_HUMAN]					97.6591	10.47	2	2					97.4916	17.28	3	4	22.2111	5.85889	2
Q9HAV4	Exportin-5 OS=Homo sapiens GN=XPO5 PE=1 SV=1 - [XPO5_HUMAN]					50.03	3.16	3	3					67.9659	4.65	4	4	136.222	5.79541	1.33333
O00479	High mobility group nucleosome-binding domain-containing protein 4 OS=Homo sapiens GN=HMGN4 PE=1 SV=3 - [HMGN4_HUMAN]	49.11	14.44	1	1	131.018	33.33	2	3	101.142	33.33	2	2	147.63	35.56	3	4	9.53323	10.4771	1.33333
Q92922	SWI/SNF complex subunit SMARCC1 OS=Homo sapiens GN=SMARCC1 PE=1 SV=3 - [SMRC1_HUMAN]					110.478	5.25	3	3					70.9464	3.8	3	4	122.79	5.75732	1.33333
Q9UQE7	Structural maintenance of chromosomes protein 3 OS=Homo sapiens GN=SMC3 PE=1 SV=2 - [SMC3_HUMAN]					65.8633	3.2	4	4	40.95	0.99	1	1	71.1914	3.86	4	4	141.454	7.18115	1
P55060	Exportin-2 OS=Homo sapiens GN=CSE1L PE=1 SV=3 - [XPO2_HUMAN]					93.346	6.08	4	4	35.399	1.85	2	2	101.19	5.15	4	4	110.346	5.77002	1
P14923	Junction plakoglobin OS=Homo sapiens GN=JUP PE=1 SV=3 - [PLAK_HUMAN]					243.991	12.08	6	9	65.5307	4.7	2	3	42.4554	7.52	4	4	81.6927	6.13818	0.444444
Q9H307	Pinin OS=Homo sapiens GN=PNN PE=1 SV=4 - [PININ_HUMAN]	34.48	2.37	1	1				1					49.8489	6.83	3	3	81.565	7.13721	3
P55265	Double-stranded RNA-specific adenosine deaminase OS=Homo sapiens GN=ADAR PE=1 SV=4 - [DSRAD_HUMAN]	35.16	1.22	1	1				1	35.87	2.2	2	2	71.0446	3.26	3	3	135.981	8.646	3
Q6ZUT1	Uncharacterized protein NKAPD1 OS=Homo sapiens GN=NKAPD1 PE=1 SV=2 - [NKAP1_HUMAN]	42.7	3.77	1	1				1	68.4146	8.56	2	2	59.0616	10.96	3	3	34.0892	9.72998	3
Q99848	Probable rRNA-processing protein EBP2 OS=Homo sapiens GN=EBNA1BP2 PE=1 SV=2 - [EBP2_HUMAN]								1					62.7128	8.5	3	3	34.8304	10.0962	3
P30085	UMP-CMP kinase OS=Homo sapiens GN=CMPK1 PE=1 SV=3 - [KCY_HUMAN]								1					51.48	19.9	3	3	22.2083	5.56689	3
Q96ME7	Zinc finger protein 512 OS=Homo sapiens GN=ZNF512 PE=1 SV=2 - [ZN512_HUMAN]								1					117.273	6.35	3	3	64.6411	9.75928	3
Q13618	Cullin-3 OS=Homo sapiens GN=CUL3 PE=1 SV=2 - [CUL3_HUMAN]								1					54.02	6.12	3	3	88.8735	8.48486	3
Q14019	Coactosin-like protein OS=Homo sapiens GN=COTL1 PE=1 SV=3 - [COTL1_HUMAN]								1					24.84	15.49	3	3	15.935	5.66846	3
Q9Y3E1	Hepatoma-derived growth factor-related protein 3 OS=Homo sapiens GN=HDGFL3 PE=1 SV=1 - [HDGR3_HUMAN]	38.45	3.94	1	1				1					66.9577	16.75	3	3	22.606	7.98682	3
Q08J23	tRNA (cytosine(34)-C(5))-methyltransferase OS=Homo sapiens GN=NSUN2 PE=1 SV=2 - [NSUN2_HUMAN]					48.902	3.39	2	2					49.5968	6.91	3	3	86.4158	6.771	1.5
Q92541	RNA polymerase-associated protein RTF1 homolog OS=Homo sapiens GN=RTF1 PE=1 SV=4 - [RTF1_HUMAN]					44.38	3.38	2	2					104.6	5.35	3	3	80.2646	8.14795	1.5
Q6DKJ4	Nucleoredoxin OS=Homo sapiens GN=NXN PE=1 SV=2 - [NXN_HUMAN]	25.02	2.53	1	1	70.1848	8.05	2	2	23.31	2.53	1	1	48.2978	7.59	2	3	48.3616	4.97021	1.5
P47914	60S ribosomal protein L29 OS=Homo sapiens GN=RPL29 PE=1 SV=2 - [RL29_HUMAN]	66.13	9.43	1	1	48.1267	14.47	2	2	45.1071	14.47	2	2	70.45	14.47	2	3	17.7411	11.6636	1.5
P46087	Probable 28S rRNA (cytosine(4447)-C(5))-methyltransferase OS=Homo sapiens GN=NOP2 PE=1 SV=2 - [NOP2_HUMAN]					58.4798	3.82	3	3	35.82	1.72	1	1	86.1448	5.3	3	3	89.2471	9.23193	1
Q93009	Ubiquitin carboxyl-terminal hydrolase 7 OS=Homo sapiens GN=USP7 PE=1 SV=2 - [UBP7_HUMAN]	38.75	1.09	1	1	30.44	5.72	3	3					33.2384	3.09	3	3	128.22	5.5542	1
P49915	GMP synthase [glutamine-hydrolyzing] OS=Homo sapiens GN=GMPS PE=1 SV=1 - [GUAA_HUMAN]	55.59	3.61	1	2	51.46	5.48	3	3	22.17	1.59	1	1	69.6933	5.92	3	3	76.667	6.87354	1
Q96PZ0	Pseudouridylate synthase 7 homolog OS=Homo sapiens GN=PUS7 PE=1 SV=2 - [PUS7_HUMAN]					39.56	7.87	3	3					28.77	6.35	2	3	74.9882	6.3667	1
Q9Y230	RuvB-like 2 OS=Homo sapiens GN=RUVBL2 PE=1 SV=3 - [RUVB2_HUMAN]					108.233	10.37	4	4	93.59	2.81	1	1	88.2001	9.72	3	3	51.1246	5.64307	0.75
P45974	Ubiquitin carboxyl-terminal hydrolase 5 OS=Homo sapiens GN=USP5 PE=1 SV=2 - [UBP5_HUMAN]	42.3	1.17	1	1	116.502	8.51	4	4					32.47	6.41	3	3	95.7253	5.03369	0.75
P83916	Chromobox protein homolog 1 OS=Homo sapiens GN=CBX1 PE=1 SV=1 - [CBX1_HUMAN]	58.98	5.95	1	1	44.8771	17.3	2	4					49.12	14.59	2	3	21.4046	4.93213	0.75
Q15393	Splicing factor 3B subunit 3 OS=Homo sapiens GN=SF3B3 PE=1 SV=4 - [SF3B3_HUMAN]	28.7	0.99	1	1	108.542	5.42	5	5	20.77	1.4	1	1	63.342	3.7	3	3	135.492	5.26221	0.6
P62857	40S ribosomal protein S28 OS=Homo sapiens GN=RPS28 PE=1 SV=1 - [RS28_HUMAN]	44.52	17.39	1	1				1	80.1907	30.43	2	2	75.83	30.43	2	2	7.8362	10.6968	2
Q5BKY9	Protein FAM133B OS=Homo sapiens GN=FAM133B PE=1 SV=1 - [F133B_HUMAN]	52.83	4.45	1	1				1	62.9925	7.69	2	2	46.8355	7.69	2	2	28.3679	10.0229	2
P62942	Peptidyl-prolyl cis-trans isomerase FKBP1A OS=Homo sapiens GN=FKBP1A PE=1 SV=2 - [FKB1A_HUMAN]								1	52.88	12.04	1	1	96.43	25	2	2	11.9431	8.1626	2
Q96CT7	Coiled-coil domain-containing protein 124 OS=Homo sapiens GN=CCDC124 PE=1 SV=1 - [CC124_HUMAN]	73.81	4.48	1	1				1	51.75	4.48	1	1	67.8058	10.31	2	2	25.8196	9.53955	2
P24666	Low molecular weight phosphotyrosine protein phosphatase OS=Homo sapiens GN=ACP1 PE=1 SV=3 - [PPAC_HUMAN]	63.94	11.39	1	1				1	76.21	11.39	1	1	81.2884	18.35	2	2	18.0308	6.7417	2
C9JAW5	Uncharacterized protein OS=Homo sapiens PE=4 SV=1 - [C9JAW5_HUMAN]	59.13	26.51	1	1				1	31.04	26.51	1	1	89.6551	48.19	2	2	8.8076	9.70068	2
P28482	Mitogen-activated protein kinase 1 OS=Homo sapiens GN=MAPK1 PE=1 SV=3 - [MK01_HUMAN]								1	41.07	3.89	1	1	31.96	6.39	2	2	41.3632	6.97607	2
P30086	Phosphatidylethanolamine-binding protein 1 OS=Homo sapiens GN=PEBP1 PE=1 SV=3 - [PEBP1_HUMAN]								1	23.23	4.28	1	1	26.0284	14.97	2	2	21.0437	7.53271	2
P49916	DNA ligase 3 OS=Homo sapiens GN=LIG3 PE=1 SV=2 - [DNLI3_HUMAN]								1					44.56	2.08	2	2	112.835	9.01221	2
P42285	Superkiller viralicidic activity 2-like 2 OS=Homo sapiens GN=SKIV2L2 PE=1 SV=3 - [SK2L2_HUMAN]								1					45.1785	1.63	2	2	117.729	6.52197	2
Q99623	Prohibitin-2 OS=Homo sapiens GN=PHB2 PE=1 SV=2 - [PHB2_HUMAN]								1					60.61	6.35	2	2	33.2759	9.83252	2
Q9Y266	Nuclear migration protein nudC OS=Homo sapiens GN=NUDC PE=1 SV=1 - [NUDC_HUMAN]								1					52.6006	6.04	2	2	38.2191	5.37646	2
Q9H9Z2	Protein lin-28 homolog A OS=Homo sapiens GN=LIN28A PE=1 SV=1 - [LN28A_HUMAN]								1					53.62	15.31	2	2	22.7281	8.07471	2
Q8WXI9	Transcriptional repressor p66-beta OS=Homo sapiens GN=GATAD2B PE=1 SV=1 - [P66B_HUMAN]								1					58.44	4.55	2	2	65.22	9.70068	2
Q13098	COP9 signalosome complex subunit 1 OS=Homo sapiens GN=GPS1 PE=1 SV=4 - [CSN1_HUMAN]	29.8	2.24	1	1				1					54.36	4.28	2	2	55.5012	6.7417	2
P49411	Elongation factor Tu, mitochondrial OS=Homo sapiens GN=TUFM PE=1 SV=2 - [EFTU_HUMAN]								1					64.0834	6.64	2	2	49.5102	7.60596	2
O00231	26S proteasome non-ATPase regulatory subunit 11 OS=Homo sapiens GN=PSMD11 PE=1 SV=3 - [PSD11_HUMAN]								1					27.34	5.92	2	2	47.434	6.48096	2
A3KN83	Protein strawberry notch homolog 1 OS=Homo sapiens GN=SBNO1 PE=1 SV=1 - [SBNO1_HUMAN]								1					95.65	1.94	2	2	154.216	7.88428	2
Q99575	Ribonucleases P/MRP protein subunit POP1 OS=Homo sapiens GN=POP1 PE=1 SV=2 - [POP1_HUMAN]								1					99.0128	2.34	2	2	114.636	9.21729	2
O14929	Histone acetyltransferase type B catalytic subunit OS=Homo sapiens GN=HAT1 PE=1 SV=1 - [HAT1_HUMAN]	72.28	3.1	1	1				1	85.6323	9.07	2	2	77.02	9.07	2	2	49.4808	5.69385	2
P63165	Small ubiquitin-related modifier 1 OS=Homo sapiens GN=SUMO1 PE=1 SV=1 - [SUMO1_HUMAN]	27.58	15.84	1	1	36.87	27.72	2	2	30.04	15.84	1	1	45.26	24.75	2	2	11.5497	5.51611	1
P62140	Serine/threonine-protein phosphatase PP1-beta catalytic subunit OS=Homo sapiens GN=PPP1CB PE=1 SV=3 - [PP1B_HUMAN]	37.8	5.2	1	1	69.57	8.26	2	2	55.22	5.2	1	1	40.3441	8.26	2	2	37.1626	6.18896	1
P35269	General transcription factor IIF subunit 1 OS=Homo sapiens GN=GTF2F1 PE=1 SV=2 - [T2FA_HUMAN]					48.99	6.38	2	2					71.54	6.38	2	2	58.2051	7.48877	1
P49585	Choline-phosphate cytidylyltransferase A OS=Homo sapiens GN=PCYT1A PE=1 SV=2 - [PCY1A_HUMAN]					48.06	7.9	2	2					66.1	7.9	2	2	41.7048	7.25439	1
P06703	Protein S100-A6 OS=Homo sapiens GN=S100A6 PE=1 SV=1 - [S10A6_HUMAN]					57.1985	16.67	2	2	47.35	8.89	1	1	54.1073	16.67	2	2	10.1733	5.47803	1
Q15637	Splicing factor 1 OS=Homo sapiens GN=SF1 PE=1 SV=4 - [SF01_HUMAN]	21.85	2.5	1	1	86.304	6.42	2	3	30.91	3.91	1	1	49.41	5.95	2	2	68.2859	8.98291	0.666667
O00193	Small acidic protein OS=Homo sapiens GN=SMAP PE=1 SV=1 - [SMAP_HUMAN]					188.293	21.31	2	3	101.13	8.74	1	1	174.239	21.31	2	2	20.3202	4.71631	0.666667
O43252	Bifunctional 3'-phosphoadenosine 5'-phosphosulfate synthase 1 OS=Homo sapiens GN=PAPSS1 PE=1 SV=2 - [PAPS1_HUMAN]					106.301	6.41	3	3	82.98	2.72	1	1	52.28	4.01	2	2	70.7876	6.85889	0.666667
P31689	DnaJ homolog subfamily A member 1 OS=Homo sapiens GN=DNAJA1 PE=1 SV=2 - [DNJA1_HUMAN]					106.621	14.86	3	4	50.94	3.27	1	1	22.25	12.34	2	2	44.8395	7.07861	0.5
Q8WWQ0	PH-interacting protein OS=Homo sapiens GN=PHIP PE=1 SV=2 - [PHIP_HUMAN]	39.51	0.99	1	1	66.04	2.69	3	4	44.19	0.99	1	1	52.6331	1.7	2	2	206.56	8.85107	0.5
Q8N163	Cell cycle and apoptosis regulator protein 2 OS=Homo sapiens GN=CCAR2 PE=1 SV=2 - [CCAR2_HUMAN]					75.4567	4.77	4	4					59.0273	3.36	2	2	102.838	5.22412	0.5
Q8N1N4	Keratin, type II cytoskeletal 78 OS=Homo sapiens GN=KRT78 PE=1 SV=2 - [K2C78_HUMAN]					26.85	3.85	2	2									56.8305	6.02393	0
P62877	E3 ubiquitin-protein ligase RBX1 OS=Homo sapiens GN=RBX1 PE=1 SV=1 - [RBX1_HUMAN]					105.432	17.59	2	2	98.88	17.59	1	1					12.2657	6.96143	0
Q9BXP5	Serrate RNA effector molecule homolog OS=Homo sapiens GN=SRRT PE=1 SV=1 - [SRRT_HUMAN]	40.87	1.48	1	1	42.38	3.2	2	2	37.33	1.48	1	1					100.604	5.96045	0
Q04323	UBX domain-containing protein 1 OS=Homo sapiens GN=UBXN1 PE=1 SV=2 - [UBXN1_HUMAN]					77.74	9.43	2	2	36.07	4.04	1	1					33.3049	5.24951	0
P51608	Methyl-CpG-binding protein 2 OS=Homo sapiens GN=MECP2 PE=1 SV=1 - [MECP2_HUMAN]					52.08	6.58	2	2	39.95	2.88	1	1					52.4087	9.94971	0
O76094	Signal recognition particle subunit SRP72 OS=Homo sapiens GN=SRP72 PE=1 SV=3 - [SRP72_HUMAN]					102.1	4.17	2	2	76.4	2.53	1	1					74.56	9.26123	0
O43396	Thioredoxin-like protein 1 OS=Homo sapiens GN=TXNL1 PE=1 SV=3 - [TXNL1_HUMAN]	57.01	5.19	1	1	75.14	12.8	2	2	60.84	5.19	1	1					32.2307	4.95752	0
Q9BRJ6	Uncharacterized protein C7orf50 OS=Homo sapiens GN=C7orf50 PE=1 SV=1 - [CG050_HUMAN]	59.9	7.22	1	1	50.44	18.56	2	2	34.72	7.22	1	1					22.0698	9.64209	0
P58546	Myotrophin OS=Homo sapiens GN=MTPN PE=1 SV=2 - [MTPN_HUMAN]					70.59	25.42	2	2	69.1313	14.41	1	2					12.8866	5.51611	0
Q13363	C-terminal-binding protein 1 OS=Homo sapiens GN=CTBP1 PE=1 SV=2 - [CTBP1_HUMAN]					32.88	6.14	2	2	31.24	1.82	1	1					47.5055	6.771	0
P50454	Serpin H1 OS=Homo sapiens GN=SERPINH1 PE=1 SV=2 - [SERPH_HUMAN]	76.98	3.59	1	1	106.307	9.81	2	2	45.18	3.59	1	1					46.4112	8.68994	0
	>sp|FABPH_HUMAN|	34.66	6.82	1	1	37.82	13.64	2	2	33.2	6.82	1	1					14.7177	6.80029	0
Q9H0S4	Probable ATP-dependent RNA helicase DDX47 OS=Homo sapiens GN=DDX47 PE=1 SV=1 - [DDX47_HUMAN]					50.1765	5.05	2	2	28	2.64	1	1					50.6147	9.1001	0
Q9UFC0	Leucine-rich repeat and WD repeat-containing protein 1 OS=Homo sapiens GN=LRWD1 PE=1 SV=2 - [LRWD1_HUMAN]					42.4574	3.4	2	2	47.81	2.16	1	1					70.8162	7.21045	0
Q9UJA5	tRNA (adenine(58)-N(1))-methyltransferase non-catalytic subunit TRM6 OS=Homo sapiens GN=TRMT6 PE=1 SV=1 - [TRM6_HUMAN]					68.6912	8.25	2	2									55.7643	7.54736	0
O15260	Surfeit locus protein 4 OS=Homo sapiens GN=SURF4 PE=1 SV=3 - [SURF4_HUMAN]					100.442	12.64	2	2									30.3738	7.78174	0
P52294	Importin subunit alpha-5 OS=Homo sapiens GN=KPNA1 PE=1 SV=3 - [IMA5_HUMAN]					34.83	4.28	2	2									60.1836	5.0083	0
A0A0A6YYC7	HCG2042749, isoform CRA_d OS=Homo sapiens GN=ZFP91-CNTF PE=4 SV=1 - [A0A0A6YYC7_HUMAN]	40.62	2.27	1	1	59.9757	6.99	2	2									59.5339	8.19189	0
Q9NXH9	tRNA (guanine(26)-N(2))-dimethyltransferase OS=Homo sapiens GN=TRMT1 PE=1 SV=1 - [TRM1_HUMAN]	31.57	1.97	1	1	51.01	3.03	2	2									72.1884	7.63525	0
Q8WWM7	Ataxin-2-like protein OS=Homo sapiens GN=ATXN2L PE=1 SV=2 - [ATX2L_HUMAN]	21.18	0.84	1	1	35.25	1.67	2	2									113.304	8.5874	0
O95218	Zinc finger Ran-binding domain-containing protein 2 OS=Homo sapiens GN=ZRANB2 PE=1 SV=2 - [ZRAB2_HUMAN]	29.76	4.24	1	1	24.5703	5.76	2	2									37.382	10.0083	0
P30566	Adenylosuccinate lyase OS=Homo sapiens GN=ADSL PE=1 SV=2 - [PUR8_HUMAN]	59.76	2.69	1	1	65.0765	7.23	2	2									54.854	7.10791	0
P18583	Protein SON OS=Homo sapiens GN=SON PE=1 SV=4 - [SON_HUMAN]	53.8	0.37	1	1	46.6795	1.28	2	2									263.664	5.64307	0
Q92598	Heat shock protein 105 kDa OS=Homo sapiens GN=HSPH1 PE=1 SV=1 - [HS105_HUMAN]	39.32	1.17	1	1	34.31	3.73	2	2									96.8037	5.38916	0
O00139	Kinesin-like protein KIF2A OS=Homo sapiens GN=KIF2A PE=1 SV=3 - [KIF2A_HUMAN]	30.94	1.56	1	1	32.02	2.83	2	2									79.9046	6.68311	0
Q9Y277	Voltage-dependent anion-selective channel protein 3 OS=Homo sapiens GN=VDAC3 PE=1 SV=1 - [VDAC3_HUMAN]	46.91	3.53	1	1	29.19	10.95	2	2									30.6393	8.66064	0
Q8N684	Cleavage and polyadenylation specificity factor subunit 7 OS=Homo sapiens GN=CPSF7 PE=1 SV=1 - [CPSF7_HUMAN]					83.53	8.07	2	2									52.0183	8.00146	0
P17706	Tyrosine-protein phosphatase non-receptor type 2 OS=Homo sapiens GN=PTPN2 PE=1 SV=2 - [PTN2_HUMAN]					76.59	6.02	2	2									48.4424	8.29443	0
Q96PK6	RNA-binding protein 14 OS=Homo sapiens GN=RBM14 PE=1 SV=2 - [RBM14_HUMAN]					68.38	4.04	2	2									69.4489	9.67139	0
O95373	Importin-7 OS=Homo sapiens GN=IPO7 PE=1 SV=1 - [IPO7_HUMAN]					67.03	2.31	2	2									119.44	4.81787	0
O75717	WD repeat and HMG-box DNA-binding protein 1 OS=Homo sapiens GN=WDHD1 PE=1 SV=1 - [WDHD1_HUMAN]					64.9462	1.95	2	2									125.888	5.61768	0
Q9NRL2	Bromodomain adjacent to zinc finger domain protein 1A OS=Homo sapiens GN=BAZ1A PE=1 SV=2 - [BAZ1A_HUMAN]					57.46	2.51	2	2									178.592	6.59521	0
Q9H0A0	RNA cytidine acetyltransferase OS=Homo sapiens GN=NAT10 PE=1 SV=2 - [NAT10_HUMAN]					52.0932	3.02	2	2									115.657	8.26514	0
P60468	Protein transport protein Sec61 subunit beta OS=Homo sapiens GN=SEC61B PE=1 SV=2 - [SC61B_HUMAN]					50.98	26.04	2	2									9.9681	11.561	0
Q96P16	Regulation of nuclear pre-mRNA domain-containing protein 1A OS=Homo sapiens GN=RPRD1A PE=1 SV=1 - [RPR1A_HUMAN]					48.73	9.29	2	2									35.6976	7.54736	0
Q13616	Cullin-1 OS=Homo sapiens GN=CUL1 PE=1 SV=2 - [CUL1_HUMAN]					47.4	2.32	2	2									89.622	8.00146	0
P58107	Epiplakin OS=Homo sapiens GN=EPPK1 PE=1 SV=2 - [EPIPL_HUMAN]					45.843	2.34	2	2									555.279	5.60498	0
	>sp|GFP_AEQVI|					42.9688	14.29	2	2									26.8694	6.06201	0
P13984	General transcription factor IIF subunit 2 OS=Homo sapiens GN=GTF2F2 PE=1 SV=2 - [T2FB_HUMAN]					40.4655	7.63	2	2									28.3628	9.23193	0
Q15370	Elongin-B OS=Homo sapiens GN=ELOB PE=1 SV=1 - [ELOB_HUMAN]					39.95	13.56	2	2									13.1246	4.88135	0
O14974	Protein phosphatase 1 regulatory subunit 12A OS=Homo sapiens GN=PPP1R12A PE=1 SV=1 - [MYPT1_HUMAN]					38.9485	3.2	2	2									115.211	5.40186	0
P00352	Retinal dehydrogenase 1 OS=Homo sapiens GN=ALDH1A1 PE=1 SV=2 - [AL1A1_HUMAN]					38.18	5.79	2	2									54.827	6.72705	0
P13797	Plastin-3 OS=Homo sapiens GN=PLS3 PE=1 SV=4 - [PLST_HUMAN]					34.9282	4.6	2	2									70.7662	5.60498	0
P40763	Signal transducer and activator of transcription 3 OS=Homo sapiens GN=STAT3 PE=1 SV=2 - [STAT3_HUMAN]					34.17	4.94	2	2									88.0114	6.30322	0
P24844	Myosin regulatory light polypeptide 9 OS=Homo sapiens GN=MYL9 PE=1 SV=4 - [MYL9_HUMAN]					33.85	11.63	2	2									19.8144	4.91943	0
P15121	Aldose reductase OS=Homo sapiens GN=AKR1B1 PE=1 SV=3 - [ALDR_HUMAN]					32.16	5.7	2	2									35.8305	6.97607	0
Q6P1J9	Parafibromin OS=Homo sapiens GN=CDC73 PE=1 SV=1 - [CDC73_HUMAN]					30.389	5.27	2	2									60.5391	9.61279	0
Q15149	Plectin OS=Homo sapiens GN=PLEC PE=1 SV=3 - [PLEC_HUMAN]					27.38	0.9	2	2									531.466	5.96045	0
Q9NRZ9	Lymphoid-specific helicase OS=Homo sapiens GN=HELLS PE=1 SV=1 - [HELLS_HUMAN]	50.16	1.19	1	1	58.4	2.86	2	2	37.41	1.31	1	1					97.0122	7.92822	0
P05388	60S acidic ribosomal protein P0 OS=Homo sapiens GN=RPLP0 PE=1 SV=1 - [RLA0_HUMAN]	40.03	9.78	1	1	64.3198	12.93	2	2	37.15	12.93	2	2					34.2518	5.97314	0
Q9Y5S9	RNA-binding protein 8A OS=Homo sapiens GN=RBM8A PE=1 SV=1 - [RBM8A_HUMAN]	53.4	10.92	1	1	116.696	25.86	2	2	48.35	14.94	1	1					19.8767	5.71924	0
P35249	Replication factor C subunit 4 OS=Homo sapiens GN=RFC4 PE=1 SV=2 - [RFC4_HUMAN]					43.3258	10.74	3	3	47.93	2.75	1	1					39.6569	8.01611	0
P61619	Protein transport protein Sec61 subunit alpha isoform 1 OS=Homo sapiens GN=SEC61A1 PE=1 SV=2 - [S61A1_HUMAN]	26.08	2.31	1	1	75.0924	6.72	3	3	41.67	2.31	1	1					52.2305	8.06006	0
Q9Y265	RuvB-like 1 OS=Homo sapiens GN=RUVBL1 PE=1 SV=1 - [RUVB1_HUMAN]	27.03	2.63	1	1	47.57	7.24	3	3									50.1963	6.41748	0
O43242	26S proteasome non-ATPase regulatory subunit 3 OS=Homo sapiens GN=PSMD3 PE=1 SV=2 - [PSMD3_HUMAN]					58.5559	8.05	3	3									60.9395	8.44092	0
Q9UBB4	Ataxin-10 OS=Homo sapiens GN=ATXN10 PE=1 SV=1 - [ATX10_HUMAN]					21.25	8.42	3	3									53.4548	5.24951	0
Q16543	Hsp90 co-chaperone Cdc37 OS=Homo sapiens GN=CDC37 PE=1 SV=1 - [CDC37_HUMAN]					72.1604	12.43	3	3									44.44	5.24951	0
Q6P2Q9	Pre-mRNA-processing-splicing factor 8 OS=Homo sapiens GN=PRPF8 PE=1 SV=2 - [PRP8_HUMAN]					40.6367	1.76	3	3									273.427	8.83643	0
Q9BTE7	DCN1-like protein 5 OS=Homo sapiens GN=DCUN1D5 PE=1 SV=1 - [DCNL5_HUMAN]					39.81	15.61	2	3	53.7396	15.61	2	2					27.4906	5.57959	0
P50914	60S ribosomal protein L14 OS=Homo sapiens GN=RPL14 PE=1 SV=4 - [RL14_HUMAN]	88.5418	5.58	1	2	132.862	9.3	2	3	115.692	5.58	1	3					23.417	10.9312	0
Q15020	Squamous cell carcinoma antigen recognized by T-cells 3 OS=Homo sapiens GN=SART3 PE=1 SV=1 - [SART3_HUMAN]	53.2898	3.32	1	2	77.717	4.05	2	3	51.9715	3.32	1	2					109.865	5.56689	0
O00410	Importin-5 OS=Homo sapiens GN=IPO5 PE=1 SV=4 - [IPO5_HUMAN]					180.514	2.37	2	3									123.55	4.94482	0
O14980	Exportin-1 OS=Homo sapiens GN=XPO1 PE=1 SV=1 - [XPO1_HUMAN]					37.7	4.01	2	3									123.306	6.06201	0
Q14980	Nuclear mitotic apparatus protein 1 OS=Homo sapiens GN=NUMA1 PE=1 SV=2 - [NUMA1_HUMAN]	31.5	0.76	1	1	41.1886	1.04	2	3									238.115	5.78271	0
P46779	60S ribosomal protein L28 OS=Homo sapiens GN=RPL28 PE=1 SV=3 - [RL28_HUMAN]	46.59	7.3	1	1	58.63	16.79	3	4									15.7377	12.0151	0
P31431	Syndecan-4 OS=Homo sapiens GN=SDC4 PE=1 SV=2 - [SDC4_HUMAN]					76.8067	21.21	3	4									21.628	4.50049	0
P62829	60S ribosomal protein L23 OS=Homo sapiens GN=RPL23 PE=1 SV=1 - [RL23_HUMAN]	29.83	5.71	1	1	55.406	18.57	2	4	37.4661	5.71	1	2					14.8561	10.5063	0
Q05682	Caldesmon OS=Homo sapiens GN=CALD1 PE=1 SV=3 - [CALD1_HUMAN]	55.32	2.65	1	1	89.8099	7.19	5	5									93.1754	5.65576	0
Q86XP3	ATP-dependent RNA helicase DDX42 OS=Homo sapiens GN=DDX42 PE=1 SV=1 - [DDX42_HUMAN]					74.3067	5.86	5	5									102.912	7.02002	0
P06400	Retinoblastoma-associated protein OS=Homo sapiens GN=RB1 PE=1 SV=2 - [RB_HUMAN]	35.36	1.51	1	1	45.6232	6.36	5	5									106.092	7.94287	0
Q7L2H7	Eukaryotic translation initiation factor 3 subunit M OS=Homo sapiens GN=EIF3M PE=1 SV=1 - [EIF3M_HUMAN]	26.28	4.81	1	1	103.071	12.03	2	5									42.4758	5.63037	0
Q9P2E9	Ribosome-binding protein 1 OS=Homo sapiens GN=RRBP1 PE=1 SV=4 - [RRBP1_HUMAN]	30.79	2.06	1	3	184.695	5.25	4	6									152.381	8.60205	0
P55072	Transitional endoplasmic reticulum ATPase OS=Homo sapiens GN=VCP PE=1 SV=4 - [TERA_HUMAN]					116.501	7.07	4	7	60.7325	2.23	2	2					89.2657	5.26221	0
P49368	T-complex protein 1 subunit gamma OS=Homo sapiens GN=CCT3 PE=1 SV=4 - [TCPG_HUMAN]					125.521	15.96	6	8									60.4953	6.49365	0
Q9Y490	Talin-1 OS=Homo sapiens GN=TLN1 PE=1 SV=3 - [TLN1_HUMAN]					146.258	5.51	8	10									269.599	6.07471	0
Q6KB66	Keratin, type II cytoskeletal 80 OS=Homo sapiens GN=KRT80 PE=1 SV=2 - [K2C80_HUMAN]	133.74	2.43	1	4	967.707	5.31	3	31	291.925	2.43	1	11					50.4938	5.66846	0

## Sheet: Table S3_Info
Accession
Description
Score_PARP1-eGFP_MMS
Coverage_PARP1-eGFP_MMS
Peptides_PARP1-eGFP_MMS
PSM_PARP1-eGFP_MMS
Score_PARP1-APEX2-eGFP_MMS
Coverage_PARP1-APEX2-eGFP_MMS
Peptides_PARP1-APEX2-eGFP_MMS
PSM_PARP1-APEX2-eGFP_MMS
Score_PARP1-eGFP_MMS+Talazoparib
Coverage_PARP1-eGFP_MMS+Talazoparib
Peptides_PARP1-eGFP_MMS+Talazoparib
PSM_PARP1-eGFP_MMS+Talazoparib
Score_PARP1-APEX2-eGFP_MMS+Talazoparib
Coverage_PARP1-APEX2-eGFP_MMS+Talazoparib
Peptides_PARP1-APEX2-eGFP_MMS+Talazoparib
PSM_PARP1-APEX2-eGFP_MMS+Talazoparib
MW [kDa]
PSM RATIO =	PSM_PARP1-APEX2-eGFP_MMS+Talazoparib / PSM_PARP1-APEX2-eGFP_MMS

## Sheet: Table S3_data
Accession	Description	Score_PARP1-eGFP_MMS	Coverage_PARP1-eGFP_MMS	Peptides_PARP1-eGFP_MMS	PSM_PARP1-eGFP_MMS	Score_PARP1-APEX2-eGFP_MMS	Coverage_PARP1-APEX2-eGFP_MMS	Peptides_PARP1-APEX2-eGFP_MMS	PSM_PARP1-APEX2-eGFP_MMS	Score_PARP1-eGFP_MMS+Talazoparib	Coverage_PARP1-eGFP_MMS+Talazoparib	Peptides_PARP1-eGFP_MMS+Talazoparib	PSM_PARP1-eGFP_MMS+Talazoparib	Score_PARP1-APEX2-eGFP_MMS+Talazoparib	Coverage_PARP1-APEX2-eGFP_MMS+Talazoparib	Peptides_PARP1-APEX2-eGFP_MMS+Talazoparib	PSM_PARP1-APEX2-eGFP_MMS+Talazoparib	MW [kDa]	PSM RATIO
P22314	Ubiquitin-like modifier-activating enzyme 1 OS=Homo sapiens GN=UBA1 PE=1 SV=3 - [UBA1_HUMAN]	90.4622	9.07	5	5	369.46	23.82	15	25	32.64	1.7	1	1	515.064	31.47	19	31	117.774	1.24
P09874	Poly [ADP-ribose] polymerase 1 OS=Homo sapiens GN=PARP1 PE=1 SV=4 - [PARP1_HUMAN]					286.98	17.16	13	16					398.51	32.74	22	29	113.012	1.8125
P14866	Heterogeneous nuclear ribonucleoprotein L OS=Homo sapiens GN=HNRNPL PE=1 SV=2 - [HNRPL_HUMAN]	50.49	6.79	2	2	178.606	25.3	7	13					353.267	35.65	10	20	64.0924	1.53846
Q0VF96	Cingulin-like protein 1 OS=Homo sapiens GN=CGNL1 PE=1 SV=2 - [CGNL1_HUMAN]					190.194	9.75	9	10					300.028	15.51	14	18	148.989	1.8
P19338	Nucleolin OS=Homo sapiens GN=NCL PE=1 SV=3 - [NUCL_HUMAN]					154.904	10.85	7	14					296.977	12.25	7	12	76.5684	0.857143
P07737	Profilin-1 OS=Homo sapiens GN=PFN1 PE=1 SV=2 - [PROF1_HUMAN]	77.24	20	2	3	198.578	59.29	8	9	33.43	10	1	2	291.37	59.29	8	12	15.0446	1.33333
P55072	Transitional endoplasmic reticulum ATPase OS=Homo sapiens GN=VCP PE=1 SV=4 - [TERA_HUMAN]					205.96	12.03	6	6					287.564	18.49	10	12	89.2657	2
P11388	DNA topoisomerase 2-alpha OS=Homo sapiens GN=TOP2A PE=1 SV=3 - [TOP2A_HUMAN]	50.21	1.57	2	2	96.9089	7.84	8	8					242.415	12.41	14	18	174.276	2.25
Q96AC1	Fermitin family homolog 2 OS=Homo sapiens GN=FERMT2 PE=1 SV=1 - [FERM2_HUMAN]	31	2.21	1	1	153.733	19.12	8	11					233.11	24.71	7	10	77.8106	0.909091
P30153	Serine/threonine-protein phosphatase 2A 65 kDa regulatory subunit A alpha isoform OS=Homo sapiens GN=PPP2R1A PE=1 SV=4 - [2AAA_HUMAN]	40.0867	11.71	4	5	105.31	14.94	6	7					230.206	16.64	6	7	65.2669	1
P23246	Splicing factor, proline- and glutamine-rich OS=Homo sapiens GN=SFPQ PE=1 SV=2 - [SFPQ_HUMAN]					62.1153	13.15	7	9					221.332	12.59	6	12	76.1016	1.33333
P08865	40S ribosomal protein SA OS=Homo sapiens GN=RPSA PE=1 SV=4 - [RSSA_HUMAN]	72.05	9.83	2	2	170.996	24.41	5	7	78.21	5.42	1	1	208.056	21.69	4	6	32.8334	0.857143
O00764	Pyridoxal kinase OS=Homo sapiens GN=PDXK PE=1 SV=1 - [PDXK_HUMAN]	39.24	18.27	2	2	159.665	40.71	7	10	25.53	6.73	1	3	207.853	30.45	5	8	35.0799	0.8
Q12905	Interleukin enhancer-binding factor 2 OS=Homo sapiens GN=ILF2 PE=1 SV=2 - [ILF2_HUMAN]	47.0629	12.05	3	3	93.4482	14.87	4	4					203.194	28.21	7	11	43.0352	2.75
	>sp|GSTP1_HUMAN|					98.3016	43.54	5	7	35.48	5.26	1	1	194.217	55.98	7	12	23.21	1.71429
Q8WUD1	Ras-related protein Rab-2B OS=Homo sapiens GN=RAB2B PE=1 SV=1 - [RAB2B_HUMAN]	95.8481	12.5	3	3	135.341	20.83	4	4					194	31.48	6	7	24.1991	1.75
Q7Z6Z7	E3 ubiquitin-protein ligase HUWE1 OS=Homo sapiens GN=HUWE1 PE=1 SV=3 - [HUWE1_HUMAN]					201.185	3.61	9	10	44.45	0.43	1	1	173.606	3.5	7	11	481.589	1.1
P67809	Nuclease-sensitive element-binding protein 1 OS=Homo sapiens GN=YBX1 PE=1 SV=3 - [YBOX1_HUMAN]	91.1969	34.26	3	8	130.797	18.21	2	4					162.542	34.26	3	10	35.9027	2.5
P63241	Eukaryotic translation initiation factor 5A-1 OS=Homo sapiens GN=EIF5A PE=1 SV=2 - [IF5A1_HUMAN]	39.4946	23.38	2	2	131.777	27.92	4	7					160.139	27.92	4	7	16.8214	1
Q02880	DNA topoisomerase 2-beta OS=Homo sapiens GN=TOP2B PE=1 SV=3 - [TOP2B_HUMAN]	49.3832	1.48	2	2	79.244	3.81	5	5	37.13	0.74	1	1	157.209	7.38	8	10	183.152	2
P28290	Sperm-specific antigen 2 OS=Homo sapiens GN=SSFA2 PE=1 SV=3 - [SSFA2_HUMAN]					251.959	8.66	8	8					151.531	4.85	5	5	138.3	0.625
Q13576	Ras GTPase-activating-like protein IQGAP2 OS=Homo sapiens GN=IQGAP2 PE=1 SV=4 - [IQGA2_HUMAN]					161.971	13.08	11	15					149.437	10.1	9	16	180.465	1.06667
Q12965	Unconventional myosin-Ie OS=Homo sapiens GN=MYO1E PE=1 SV=2 - [MYO1E_HUMAN]								1	38.39	1.53	1	1	148.674	9.03	6	6	126.982	6
A0A1B0GVI7	Uncharacterized protein (Fragment) OS=Homo sapiens PE=4 SV=1 - [A0A1B0GVI7_HUMAN]	60.47	4.52	2	2	109.833	10.54	6	7	44.91	1.25	1	1	147.858	11.42	5	6	90.5235	0.857143
Q96AE4	Far upstream element-binding protein 1 OS=Homo sapiens GN=FUBP1 PE=1 SV=3 - [FUBP1_HUMAN]					76.5033	5.59	3	4					138.617	11.02	5	6	67.5185	1.5
O43684	Mitotic checkpoint protein BUB3 OS=Homo sapiens GN=BUB3 PE=1 SV=1 - [BUB3_HUMAN]	77.7108	6.1	1	3	119.652	18.29	4	4	63.82	6.1	1	1	136.546	13.41	3	4	37.1312	1
P10515	Dihydrolipoyllysine-residue acetyltransferase component of pyruvate dehydrogenase complex, mitochondrial OS=Homo sapiens GN=DLAT PE=1 SV=3 - [ODP2_HUMAN]					65.0391	3.71	2	2					136.03	10.2	5	6	68.9531	3
Q16401	26S proteasome non-ATPase regulatory subunit 5 OS=Homo sapiens GN=PSMD5 PE=1 SV=3 - [PSMD5_HUMAN]					154.715	16.47	6	6					133.902	16.87	6	6	56.1604	1
Q9H4L4	Sentrin-specific protease 3 OS=Homo sapiens GN=SENP3 PE=1 SV=2 - [SENP3_HUMAN]	44.024	5.92	2	2	95.3977	9.76	4	4	35.9	3.48	1	1	132.988	11.32	5	7	64.9687	1.75
O95235	Kinesin-like protein KIF20A OS=Homo sapiens GN=KIF20A PE=1 SV=1 - [KI20A_HUMAN]	30.6	1.01	1	1	119.052	10.9	5	7					131.657	12.25	5	6	100.215	0.857143
Q9Y4W2	Ribosomal biogenesis protein LAS1L OS=Homo sapiens GN=LAS1L PE=1 SV=2 - [LAS1L_HUMAN]	44.4649	6.4	3	3	108.509	7.36	3	3					130.59	7.22	4	4	83.0128	1.33333
Q15102	Platelet-activating factor acetylhydrolase IB subunit gamma OS=Homo sapiens GN=PAFAH1B3 PE=1 SV=1 - [PA1B3_HUMAN]	66.2472	16.88	3	3	115.237	12.99	2	2					122.752	12.99	2	3	25.7182	1.5
Q9NQW6	Anillin OS=Homo sapiens GN=ANLN PE=1 SV=2 - [ANLN_HUMAN]					142.758	4	3	4					121.99	7.12	5	5	124.122	1.25
O95425	Supervillin OS=Homo sapiens GN=SVIL PE=1 SV=2 - [SVIL_HUMAN]								1					120.223	3.25	4	6	247.593	6
P25325	3-mercaptopyruvate sulfurtransferase OS=Homo sapiens GN=MPST PE=1 SV=3 - [THTM_HUMAN]	48.5738	11.11	1	2	122.535	20.88	3	3	34.94	11.11	1	1	117.412	24.92	4	4	33.1576	1.33333
O96028	Histone-lysine N-methyltransferase NSD2 OS=Homo sapiens GN=NSD2 PE=1 SV=1 - [NSD2_HUMAN]	41.94	0.95	1	1	52.22	0.95	1	1	49.27	0.95	1	1	117.355	2.05	2	2	152.16	2
O60506	Heterogeneous nuclear ribonucleoprotein Q OS=Homo sapiens GN=SYNCRIP PE=1 SV=2 - [HNRPQ_HUMAN]	49.06	1.28	1	1	100.156	8.83	4	5					113.488	18.94	8	8	69.5596	1.6
Q15382	GTP-binding protein Rheb OS=Homo sapiens GN=RHEB PE=1 SV=1 - [RHEB_HUMAN]	75.1	23.37	3	3	133.456	22.83	2	4	43.84	8.7	1	1	113.127	22.83	2	3	20.4845	0.75
Q9BRX2	Protein pelota homolog OS=Homo sapiens GN=PELO PE=1 SV=2 - [PELO_HUMAN]	62.46	3.38	2	2	43.0992	12.47	5	5					111.8	21.3	6	7	43.332	1.4
O43390	Heterogeneous nuclear ribonucleoprotein R OS=Homo sapiens GN=HNRNPR PE=1 SV=1 - [HNRPR_HUMAN]	69.24	3.32	2	2	115.153	5.37	3	3					111.78	10.27	6	6	70.8993	2
Q7KZF4	Staphylococcal nuclease domain-containing protein 1 OS=Homo sapiens GN=SND1 PE=1 SV=1 - [SND1_HUMAN]								1					109.658	6.92	4	6	101.934	6
Q8IXI1	Mitochondrial Rho GTPase 2 OS=Homo sapiens GN=RHOT2 PE=1 SV=2 - [MIRO2_HUMAN]	48.96	5.66	2	3	70.5733	7.12	3	5					109.261	8.9	4	6	68.0747	1.2
Q15771	Ras-related protein Rab-30 OS=Homo sapiens GN=RAB30 PE=1 SV=2 - [RAB30_HUMAN]	53.41	5.42	1	2	88.9612	6.4	2	4	70.55	5.42	1	2	107.34	11.82	3	5	23.0435	1.25
Q14160	Protein scribble homolog OS=Homo sapiens GN=SCRIB PE=1 SV=4 - [SCRIB_HUMAN]	35.9235	3.01	3	3	50.0498	3.31	3	3	36.03	0.8	1	1	106.8	3.87	4	5	174.778	1.66667
Q9H6R4	Nucleolar protein 6 OS=Homo sapiens GN=NOL6 PE=1 SV=2 - [NOL6_HUMAN]					43.6122	5.85	4	4	49.87	1.31	1	1	106.796	4.45	4	4	127.513	1
O60763	General vesicular transport factor p115 OS=Homo sapiens GN=USO1 PE=1 SV=2 - [USO1_HUMAN]	197.36	1.87	1	2	139.43	2.91	2	2					106.72	2.81	2	2	107.828	1
P35637	RNA-binding protein FUS OS=Homo sapiens GN=FUS PE=1 SV=1 - [FUS_HUMAN]					20.89	10.65	2	2					106.432	15.97	5	10	53.3938	5
O75190	DnaJ homolog subfamily B member 6 OS=Homo sapiens GN=DNAJB6 PE=1 SV=2 - [DNJB6_HUMAN]	59.74	3.99	1	1	48.73	3.99	1	1					106.123	13.8	3	3	36.0649	3
Q16763	Ubiquitin-conjugating enzyme E2 S OS=Homo sapiens GN=UBE2S PE=1 SV=2 - [UBE2S_HUMAN]					58.8411	22.97	3	5					105.284	19.37	2	3	23.8305	0.6
P12004	Proliferating cell nuclear antigen OS=Homo sapiens GN=PCNA PE=1 SV=1 - [PCNA_HUMAN]					45.6	8.05	2	2					103.979	23.75	5	6	28.7503	3
Q8N163	Cell cycle and apoptosis regulator protein 2 OS=Homo sapiens GN=CCAR2 PE=1 SV=2 - [CCAR2_HUMAN]	42.97	8.02	3	4	49.6203	10.73	5	6					103.45	9.53	4	5	102.838	0.833333
O43159	Ribosomal RNA-processing protein 8 OS=Homo sapiens GN=RRP8 PE=1 SV=2 - [RRP8_HUMAN]	134.852	10.75	3	4	78.1722	10.75	3	4					102.926	13.82	4	6	50.6831	1.5
Q9H082	Ras-related protein Rab-33B OS=Homo sapiens GN=RAB33B PE=1 SV=1 - [RB33B_HUMAN]	70.6933	5.68	2	3	112.098	10.92	3	7	70.55	4.8	1	2	102.557	10.92	3	6	25.7008	0.857143
Q9NXV6	CDKN2A-interacting protein OS=Homo sapiens GN=CDKN2AIP PE=1 SV=3 - [CARF_HUMAN]	60.66	3.97	2	2	195.873	10.86	4	5	42.81	2.24	1	1	101.006	6.21	3	3	61.0879	0.6
Q07666	KH domain-containing, RNA-binding, signal transduction-associated protein 1 OS=Homo sapiens GN=KHDRBS1 PE=1 SV=1 - [KHDR1_HUMAN]	28.0224	8.8	2	3	32.3701	11.29	3	3	23.65	2.26	1	2	98.3625	16.93	4	6	48.1972	2
P28074	Proteasome subunit beta type-5 OS=Homo sapiens GN=PSMB5 PE=1 SV=3 - [PSB5_HUMAN]					52.2817	9.51	2	2					97.0506	20.15	4	5	28.4622	2.5
P46060	Ran GTPase-activating protein 1 OS=Homo sapiens GN=RANGAP1 PE=1 SV=1 - [RAGP1_HUMAN]	57.79	6.3	2	3	128.168	16.18	5	11					96.39	8.35	3	3	63.5023	0.272727
Q676U5	Autophagy-related protein 16-1 OS=Homo sapiens GN=ATG16L1 PE=1 SV=2 - [A16L1_HUMAN]					32.7	5.27	2	2					96.28	5.44	2	3	68.2227	1.5
Q13155	Aminoacyl tRNA synthase complex-interacting multifunctional protein 2 OS=Homo sapiens GN=AIMP2 PE=1 SV=2 - [AIMP2_HUMAN]	51.97	7.81	1	2	132.012	16.88	3	4	73.9927	7.81	1	2	96.2217	14.06	2	3	35.3263	0.75
Q8TEX9	Importin-4 OS=Homo sapiens GN=IPO4 PE=1 SV=2 - [IPO4_HUMAN]	74.8694	4.44	4	4	225.974	11.01	8	10	21.35	1.02	1	1	95.7524	5.74	5	5	118.64	0.5
P17706	Tyrosine-protein phosphatase non-receptor type 2 OS=Homo sapiens GN=PTPN2 PE=1 SV=2 - [PTN2_HUMAN]	66	3.37	1	1	88.9048	6.02	2	2					95.5375	8.67	3	3	48.4424	1.5
P30041	Peroxiredoxin-6 OS=Homo sapiens GN=PRDX6 PE=1 SV=3 - [PRDX6_HUMAN]					86.6925	29.02	4	5					94.2699	16.96	2	3	25.0192	0.6
Q15637	Splicing factor 1 OS=Homo sapiens GN=SF1 PE=1 SV=4 - [SF01_HUMAN]	26.46	1.72	1	2	72.0444	5.63	2	3	26.23	1.72	1	1	93.9696	9.86	4	5	68.2859	1.66667
Q9NRX1	RNA-binding protein PNO1 OS=Homo sapiens GN=PNO1 PE=1 SV=1 - [PNO1_HUMAN]	56.4188	10.32	2	2	71.6955	14.68	3	3					93.9183	10.32	2	2	27.9069	0.666667
P08195	4F2 cell-surface antigen heavy chain OS=Homo sapiens GN=SLC3A2 PE=1 SV=3 - [4F2_HUMAN]	50.2538	4.29	2	2	83.0617	4.29	3	3	21.85	3.02	1	1	93.2397	4.29	2	2	67.9517	0.666667
P49916	DNA ligase 3 OS=Homo sapiens GN=LIG3 PE=1 SV=2 - [DNLI3_HUMAN]	27.94	2.28	2	2	88.6841	5.15	4	6	43.8	1.39	1	1	92.6303	6.24	6	6	112.835	1
Q7Z2T5	TRMT1-like protein OS=Homo sapiens GN=TRMT1L PE=1 SV=2 - [TRM1L_HUMAN]					66.5994	7.5	2	5	53.13	2.05	1	1	92.0444	9.55	3	5	81.6952	1
O15355	Protein phosphatase 1G OS=Homo sapiens GN=PPM1G PE=1 SV=1 - [PPM1G_HUMAN]	28.42	2.01	1	1				1	42.09	2.01	1	1	91.9428	6.23	3	3	59.2347	3
P45974	Ubiquitin carboxyl-terminal hydrolase 5 OS=Homo sapiens GN=USP5 PE=1 SV=2 - [UBP5_HUMAN]	21.01	5.59	3	3	193.323	11.89	7	10					90.3078	15.27	6	7	95.7253	0.7
Q9UMS4	Pre-mRNA-processing factor 19 OS=Homo sapiens GN=PRPF19 PE=1 SV=1 - [PRP19_HUMAN]	46.34	7.34	3	3	72.1067	21.43	5	8	27.37	3.37	1	2	89.9309	21.43	5	7	55.1463	0.875
P37802	Transgelin-2 OS=Homo sapiens GN=TAGLN2 PE=1 SV=3 - [TAGL2_HUMAN]					43.53	14.57	2	2	27.49	5.53	1	1	89.6176	14.57	2	2	22.3772	1
P09429	High mobility group protein B1 OS=Homo sapiens GN=HMGB1 PE=1 SV=3 - [HMGB1_HUMAN]					46.38	19.53	3	3					89.061	19.53	3	4	24.8782	1.33333
Q9UHD8	Septin-9 OS=Homo sapiens GN=SEPT9 PE=1 SV=2 - [SEPT9_HUMAN]	62.54	3.58	2	2	59.48	3.58	2	2	47.35	2.05	1	1	88.9887	18.43	8	8	65.3608	4
P53355	Death-associated protein kinase 1 OS=Homo sapiens GN=DAPK1 PE=1 SV=6 - [DAPK1_HUMAN]	41.88	0.91	1	1	54.7274	5.52	7	8	30.65	0.91	1	2	86.8049	6.5	6	6	159.945	0.75
Q9BUK6	Protein misato homolog 1 OS=Homo sapiens GN=MSTO1 PE=1 SV=1 - [MSTO1_HUMAN]	38.7671	7.54	3	3	56.2302	11.23	5	5	22.57	3.86	1	1	86.7527	8.25	4	4	61.796	0.8
O75340	Programmed cell death protein 6 OS=Homo sapiens GN=PDCD6 PE=1 SV=1 - [PDCD6_HUMAN]	49.19	5.76	1	2	55.54	11.52	2	2	33	5.76	1	1	86.4476	35.6	5	6	21.8548	3
P61018	Ras-related protein Rab-4B OS=Homo sapiens GN=RAB4B PE=1 SV=1 - [RAB4B_HUMAN]	53.41	5.16	1	2	72.7977	5.16	1	3	70.55	5.16	1	2	85.77	6.57	2	4	23.5719	1.33333
P16401	Histone H1.5 OS=Homo sapiens GN=HIST1H1B PE=1 SV=3 - [H15_HUMAN]	102.2	12.39	2	4	63	12.39	2	3	83.9	6.64	1	2	85.3133	12.39	2	4	22.5665	1.33333
A0A1B0GUL7	Uncharacterized protein OS=Homo sapiens PE=1 SV=1 - [A0A1B0GUL7_HUMAN]	82.17	5.68	2	3	49.72	5.19	2	3	48.71	2.96	1	1	84.7591	6.17	2	2	45.1801	0.666667
Q14103	Heterogeneous nuclear ribonucleoprotein D0 OS=Homo sapiens GN=HNRNPD PE=1 SV=1 - [HNRPD_HUMAN]					151.439	23.38	8	9					84.5089	15.77	6	6	38.4103	0.666667
Q96N67	Dedicator of cytokinesis protein 7 OS=Homo sapiens GN=DOCK7 PE=1 SV=4 - [DOCK7_HUMAN]	66.1601	3.04	4	5	113.517	4.39	7	8	31.45	0.51	1	1	84.494	2.99	4	4	242.407	0.5
Q7Z7K6	Centromere protein V OS=Homo sapiens GN=CENPV PE=1 SV=1 - [CENPV_HUMAN]	41.3567	7.64	2	2	40.83	7.64	2	2					84.3119	12.73	3	3	29.9271	1.5
Q9Y3Y2	Chromatin target of PRMT1 protein OS=Homo sapiens GN=CHTOP PE=1 SV=2 - [CHTOP_HUMAN]	75.8661	11.69	2	2	55.82	5.24	1	1	53.41	5.24	1	1	84.0916	10.48	2	2	26.3803	2
P39656	Dolichyl-diphosphooligosaccharide--protein glycosyltransferase 48 kDa subunit OS=Homo sapiens GN=DDOST PE=1 SV=4 - [OST48_HUMAN]	128.432	16.67	4	7	75.0403	17.11	4	5	43.832	8.99	1	2	83.8609	19.52	5	8	50.769	1.6
Q01804	OTU domain-containing protein 4 OS=Homo sapiens GN=OTUD4 PE=1 SV=4 - [OTUD4_HUMAN]	58.8036	1.08	1	2	50.2036	2.51	2	2	62.49	1.08	1	1	83.6783	2.51	2	2	123.968	1
P40926	Malate dehydrogenase, mitochondrial OS=Homo sapiens GN=MDH2 PE=1 SV=3 - [MDHM_HUMAN]					33.11	6.51	1	1	28.69	6.51	1	1	83.6689	10.36	2	2	35.4807	2
A0A0A6YYC7	HCG2042749, isoform CRA_d OS=Homo sapiens GN=ZFP91-CNTF PE=4 SV=1 - [A0A0A6YYC7_HUMAN]	40.95	4.73	1	1	107.739	8.88	2	3	64.73	4.16	1	1	81.62	6.99	2	2	59.5339	0.666667
Q8N2F6	Armadillo repeat-containing protein 10 OS=Homo sapiens GN=ARMC10 PE=1 SV=1 - [ARM10_HUMAN]	84.2235	9.62	2	2	96.1896	9.62	2	2	41.74	4.96	1	1	81.5313	9.62	2	2	37.5166	1
O95793	Double-stranded RNA-binding protein Staufen homolog 1 OS=Homo sapiens GN=STAU1 PE=1 SV=2 - [STAU1_HUMAN]	24.29	5.89	2	2	85.2442	6.24	2	3	67.14	3.81	1	2	80.8978	6.59	2	3	63.1428	1
Q8N3F8	MICAL-like protein 1 OS=Homo sapiens GN=MICALL1 PE=1 SV=2 - [MILK1_HUMAN]					104.277	4.63	3	3					80.81	3.13	2	2	93.3831	0.666667
Q8N442	Translation factor GUF1, mitochondrial OS=Homo sapiens GN=GUF1 PE=1 SV=1 - [GUF1_HUMAN]	44.7862	5.83	2	2	64.51	2.24	1	1					80.31	5.53	2	3	74.2812	3
Q8NDF8	Non-canonical poly(A) RNA polymerase PAPD5 OS=Homo sapiens GN=PAPD5 PE=1 SV=2 - [PAPD5_HUMAN]					37.95	8.74	2	2					79.6833	7.87	3	4	63.2278	2
P31942	Heterogeneous nuclear ribonucleoprotein H3 OS=Homo sapiens GN=HNRNPH3 PE=1 SV=2 - [HNRH3_HUMAN]					83.7323	9.25	3	3					79.1623	9.25	3	3	36.9031	1
Q5SW79	Centrosomal protein of 170 kDa OS=Homo sapiens GN=CEP170 PE=1 SV=1 - [CE170_HUMAN]	97.23	1.96	2	2	57.72	2.46	2	2	54.67	0.95	1	1	79.06	1.83	2	2	175.187	1
Q15417	Calponin-3 OS=Homo sapiens GN=CNN3 PE=1 SV=1 - [CNN3_HUMAN]					119.569	26.75	4	12					78.9932	34.04	5	8	36.3908	0.666667
O43290	U4/U6.U5 tri-snRNP-associated protein 1 OS=Homo sapiens GN=SART1 PE=1 SV=1 - [SNUT1_HUMAN]								1					78.7423	3.75	2	3	90.2003	3
Q8TF68	Zinc finger protein 384 OS=Homo sapiens GN=ZNF384 PE=1 SV=2 - [ZN384_HUMAN]	79.36	4.33	1	1	99.7593	6.41	2	2	87.83	4.33	1	1	77.59	6.07	2	2	63.1789	1
P55060	Exportin-2 OS=Homo sapiens GN=CSE1L PE=1 SV=3 - [XPO2_HUMAN]	117.767	9.58	6	7	186.084	12.15	9	14	34.66	1.75	1	1	76.9453	8.03	7	8	110.346	0.571429
Q7Z3C6	Autophagy-related protein 9A OS=Homo sapiens GN=ATG9A PE=1 SV=3 - [ATG9A_HUMAN]	54.7691	2.98	1	2	56.6568	4.65	2	3	24.33	2.98	1	1	76.492	7.51	3	3	94.387	1
Q15436	Protein transport protein Sec23A OS=Homo sapiens GN=SEC23A PE=1 SV=2 - [SC23A_HUMAN]	36.24	10.59	4	4	38.14	3.4	1	1					75.987	6.93	3	3	86.1053	3
Q9P0V3	SH3 domain-binding protein 4 OS=Homo sapiens GN=SH3BP4 PE=1 SV=1 - [SH3B4_HUMAN]					130.425	11.53	6	10	24.7	1.35	1	1	75.7461	12.25	7	12	107.428	1.2
Q9H9J2	39S ribosomal protein L44, mitochondrial OS=Homo sapiens GN=MRPL44 PE=1 SV=1 - [RM44_HUMAN]	100.997	9.04	2	2	77.49	5.72	1	1	86.95	5.72	1	1	74.4687	12.95	3	3	37.5117	3
P62306	Small nuclear ribonucleoprotein F OS=Homo sapiens GN=SNRPF PE=1 SV=1 - [RUXF_HUMAN]	61.46	15.12	1	1	47.5	39.53	2	2	27.06	15.12	1	1	74.15	39.53	2	2	9.71878	1
Q9Y6J9	TAF6-like RNA polymerase II p300/CBP-associated factor-associated factor 65 kDa subunit 6L OS=Homo sapiens GN=TAF6L PE=1 SV=1 - [TAF6L_HUMAN]	49.67	1.77	1	1	102.151	9.97	3	5					73.9276	9.97	3	3	67.772	0.6
Q07864	DNA polymerase epsilon catalytic subunit A OS=Homo sapiens GN=POLE PE=1 SV=5 - [DPOE1_HUMAN]					59.5625	1.88	3	3					73.4503	1.27	2	2	261.351	0.666667
Q15645	Pachytene checkpoint protein 2 homolog OS=Homo sapiens GN=TRIP13 PE=1 SV=2 - [PCH2_HUMAN]	152.329	11.57	3	4	172.839	18.06	5	6					73.3329	14.81	4	4	48.5205	0.666667
Q6UN15	Pre-mRNA 3'-end-processing factor FIP1 OS=Homo sapiens GN=FIP1L1 PE=1 SV=1 - [FIP1_HUMAN]	133.92	5.39	2	2	69.98	5.39	2	2	58.17	2.19	1	1	72.9984	5.39	2	2	66.4865	1
P09525	Annexin A4 OS=Homo sapiens GN=ANXA4 PE=1 SV=4 - [ANXA4_HUMAN]					49.57	4.7	1	1					72.5386	9.72	2	2	35.8601	2
Q8TCJ2	Dolichyl-diphosphooligosaccharide--protein glycosyltransferase subunit STT3B OS=Homo sapiens GN=STT3B PE=1 SV=1 - [STT3B_HUMAN]	66.8484	7.75	6	6	63.4469	5.33	5	5	22.6	1.33	1	1	72.3763	8.96	8	8	93.6137	1.6
O00232	26S proteasome non-ATPase regulatory subunit 12 OS=Homo sapiens GN=PSMD12 PE=1 SV=3 - [PSD12_HUMAN]					59.6626	7.46	2	2					72.3229	7.46	2	2	52.8706	1
Q16762	Thiosulfate sulfurtransferase OS=Homo sapiens GN=TST PE=1 SV=4 - [THTR_HUMAN]	111.595	20.88	4	5	93.8759	10.44	2	3	65.5023	8.08	1	2	72.0026	16.5	3	4	33.4078	1.33333
Q9HCE1	Putative helicase MOV-10 OS=Homo sapiens GN=MOV10 PE=1 SV=2 - [MOV10_HUMAN]	37.59	1.2	1	1	49.3689	3.09	3	3	35.67	1.2	1	1	71.9567	3.39	3	3	113.599	1
Q9BTC8	Metastasis-associated protein MTA3 OS=Homo sapiens GN=MTA3 PE=1 SV=2 - [MTA3_HUMAN]	25.84	1.01	1	1				1	31.84	3.03	1	1	71.9319	4.04	2	2	67.461	2
P21266	Glutathione S-transferase Mu 3 OS=Homo sapiens GN=GSTM3 PE=1 SV=3 - [GSTM3_HUMAN]	25.82	4	1	1				1	35.32	4	1	1	71.6347	9.78	2	2	26.5421	2
P38159	RNA-binding motif protein, X chromosome OS=Homo sapiens GN=RBMX PE=1 SV=3 - [RBMX_HUMAN]					52.0891	7.67	2	2					71.2418	16.11	4	5	42.3063	2.5
Q9NW82	WD repeat-containing protein 70 OS=Homo sapiens GN=WDR70 PE=1 SV=1 - [WDR70_HUMAN]	62.24	1.99	1	2	78.9704	3.98	2	3	49.68	1.99	1	1	70.8695	6.57	2	3	73.155	1
Q86YZ3	Hornerin OS=Homo sapiens GN=HRNR PE=1 SV=2 - [HORN_HUMAN]	165.023	10.6	4	7	21.76	2.74	1	1	38.99	5.16	1	2	70.2815	6.84	2	3	282.228	3
P41091	Eukaryotic translation initiation factor 2 subunit 3 OS=Homo sapiens GN=EIF2S3 PE=1 SV=3 - [IF2G_HUMAN]	24.66	2.97	1	1	81.43	8.69	2	3					70.2462	6.36	2	2	51.0772	0.666667
Q13472	DNA topoisomerase 3-alpha OS=Homo sapiens GN=TOP3A PE=1 SV=1 - [TOP3A_HUMAN]	45.87	1.3	1	1	39.98	1.3	1	1	37.97	1.3	1	1	69.2895	3.3	3	3	112.3	3
Q66PJ3	ADP-ribosylation factor-like protein 6-interacting protein 4 OS=Homo sapiens GN=ARL6IP4 PE=1 SV=2 - [AR6P4_HUMAN]					25.16	3.56	1	1					69.25	8.31	2	2	44.8882	2
P53992	Protein transport protein Sec24C OS=Homo sapiens GN=SEC24C PE=1 SV=3 - [SC24C_HUMAN]	57.4293	4.2	2	3				1	36.54	1.19	1	1	68.92	2.29	2	2	118.249	2
Q9Y5P4	Collagen type IV alpha-3-binding protein OS=Homo sapiens GN=COL4A3BP PE=1 SV=1 - [C43BP_HUMAN]	53.05	8.33	4	5	60.01	9.62	5	5					68.84	3.69	2	2	70.7907	0.4
Q9NPQ8	Synembryn-A OS=Homo sapiens GN=RIC8A PE=1 SV=3 - [RIC8A_HUMAN]	37.77	3.58	1	1	84.9115	10.73	3	4					68.612	6.4	2	2	59.6715	0.5
Q86W42	THO complex subunit 6 homolog OS=Homo sapiens GN=THOC6 PE=1 SV=1 - [THOC6_HUMAN]	90.2811	12.9	3	4	80.3772	13.49	4	4	32.43	5.57	1	1	68.5503	8.8	2	3	37.511	0.75
Q96SI9	Spermatid perinuclear RNA-binding protein OS=Homo sapiens GN=STRBP PE=1 SV=1 - [STRBP_HUMAN]					20.82	2.53	1	1					67.74	4.32	2	2	73.6059	2
P60228	Eukaryotic translation initiation factor 3 subunit E OS=Homo sapiens GN=EIF3E PE=1 SV=1 - [EIF3E_HUMAN]					58.56	2.47	1	1	38.83	2.47	1	1	67.5109	8.54	3	3	52.1874	3
P22234	Multifunctional protein ADE2 OS=Homo sapiens GN=PAICS PE=1 SV=3 - [PUR6_HUMAN]	69.0249	5.18	2	2	95.6607	10.82	4	4	57.53	2.59	1	1	67.113	8.94	3	3	47.0491	0.75
O43776	Asparagine--tRNA ligase, cytoplasmic OS=Homo sapiens GN=NARS PE=1 SV=1 - [SYNC_HUMAN]								1					66.7183	6.2	2	4	62.9025	4
Q9BUJ2	Heterogeneous nuclear ribonucleoprotein U-like protein 1 OS=Homo sapiens GN=HNRNPUL1 PE=1 SV=2 - [HNRL1_HUMAN]	43.68	1.52	1	1	79.737	7.13	4	4	34.94	1.52	1	1	66.6052	5.72	3	4	95.6793	1
O15381	Nuclear valosin-containing protein-like OS=Homo sapiens GN=NVL PE=1 SV=1 - [NVL_HUMAN]	70.57	1.75	1	1	93.4833	3.27	2	2					66.3613	3.27	2	2	94.991	1
Q8WWI1	LIM domain only protein 7 OS=Homo sapiens GN=LMO7 PE=1 SV=3 - [LMO7_HUMAN]					141.902	2.67	3	3					66.0389	3.68	5	5	192.576	1.66667
Q9Y5Q9	General transcription factor 3C polypeptide 3 OS=Homo sapiens GN=GTF3C3 PE=1 SV=1 - [TF3C3_HUMAN]	31.2	1.13	1	1	62.31	3.72	3	3	51.56	1.13	1	1	65.7439	7	5	6	101.208	2
P49419	Alpha-aminoadipic semialdehyde dehydrogenase OS=Homo sapiens GN=ALDH7A1 PE=1 SV=5 - [AL7A1_HUMAN]					32.11	12.24	5	6					65.6967	7.42	3	4	58.4501	0.666667
Q7Z3K3	Pogo transposable element with ZNF domain OS=Homo sapiens GN=POGZ PE=1 SV=2 - [POGZ_HUMAN]					28.79	1.42	1	1					65.55	2.55	2	2	155.245	2
Q01995	Transgelin OS=Homo sapiens GN=TAGLN PE=1 SV=4 - [TAGL_HUMAN]								1					65.55	10.95	2	2	22.5964	2
P26447	Protein S100-A4 OS=Homo sapiens GN=S100A4 PE=1 SV=1 - [S10A4_HUMAN]								1					65.55	19.8	2	2	11.7207	2
Q9BWE0	Replication initiator 1 OS=Homo sapiens GN=REPIN1 PE=1 SV=1 - [REPI1_HUMAN]	52.62	2.65	1	1	70.27	3.17	2	2	27.06	3.17	1	1	65.431	3.17	2	2	63.534	1
Q8WWY3	U4/U6 small nuclear ribonucleoprotein Prp31 OS=Homo sapiens GN=PRPF31 PE=1 SV=2 - [PRP31_HUMAN]								1					64.9361	13.63	3	4	55.4214	4
Q9ULV3	Cip1-interacting zinc finger protein OS=Homo sapiens GN=CIZ1 PE=1 SV=2 - [CIZ1_HUMAN]	49.08	1.22	1	1	60.37	2.34	2	2	42.75	1.22	1	1	64.89	5.01	3	3	99.9828	1.5
Q15773	Myeloid leukemia factor 2 OS=Homo sapiens GN=MLF2 PE=1 SV=1 - [MLF2_HUMAN]	34.77	7.26	1	1	36.8	18.15	2	3					64.0008	12.1	2	2	28.1292	0.666667
Q9H9Y6	DNA-directed RNA polymerase I subunit RPA2 OS=Homo sapiens GN=POLR1B PE=1 SV=2 - [RPA2_HUMAN]					33.88	1.94	2	2	33.05	1.06	1	1	63.92	1.76	2	2	128.146	1
Q9NWW5	Ceroid-lipofuscinosis neuronal protein 6 OS=Homo sapiens GN=CLN6 PE=1 SV=1 - [CLN6_HUMAN]	49.2	6.75	1	1	67.6698	10.93	2	3	41.05	6.75	1	2	63.8533	10.93	2	2	35.8959	0.666667
Q15654	Thyroid receptor-interacting protein 6 OS=Homo sapiens GN=TRIP6 PE=1 SV=3 - [TRIP6_HUMAN]	31.17	11.13	2	2	25.68	8.61	1	3	90.3406	8.61	1	4	63.7995	11.13	2	4	50.2555	1.33333
Q9Y5V3	Melanoma-associated antigen D1 OS=Homo sapiens GN=MAGED1 PE=1 SV=3 - [MAGD1_HUMAN]					53.28	3.47	1	1					63.7305	6.56	2	3	86.1073	3
Q96SL4	Glutathione peroxidase 7 OS=Homo sapiens GN=GPX7 PE=1 SV=1 - [GPX7_HUMAN]								1					63.53	19.25	2	2	20.9828	2
P52209	6-phosphogluconate dehydrogenase, decarboxylating OS=Homo sapiens GN=PGD PE=1 SV=3 - [6PGD_HUMAN]					84.2788	9.52	3	4					63.3561	9.52	3	3	53.106	0.75
Q9NU22	Midasin OS=Homo sapiens GN=MDN1 PE=1 SV=2 - [MDN1_HUMAN]	52.25	0.25	1	1	53.03	0.48	2	2					62.95	0.5	2	2	632.42	1
P57729	Ras-related protein Rab-38 OS=Homo sapiens GN=RAB38 PE=1 SV=1 - [RAB38_HUMAN]	43.47	5.21	1	1	66.22	15.17	3	3	39.32	5.21	1	1	62.8629	10.43	2	2	23.697	0.666667
P78344	Eukaryotic translation initiation factor 4 gamma 2 OS=Homo sapiens GN=EIF4G2 PE=1 SV=1 - [IF4G2_HUMAN]					77.3522	7.28	5	6					62.8441	7.06	5	5	102.297	0.833333
Q15459	Splicing factor 3A subunit 1 OS=Homo sapiens GN=SF3A1 PE=1 SV=1 - [SF3A1_HUMAN]					51.13	3.03	2	2					62.72	4.16	3	3	88.8305	1.5
Q69YN2	CWF19-like protein 1 OS=Homo sapiens GN=CWF19L1 PE=1 SV=2 - [C19L1_HUMAN]					67.5469	7.06	3	3					62.6361	7.06	3	3	60.5808	1
Q9NTX5	Ethylmalonyl-CoA decarboxylase OS=Homo sapiens GN=ECHDC1 PE=1 SV=2 - [ECHD1_HUMAN]					51.7689	18.89	4	4					62.4042	18.89	3	3	33.6765	0.75
Q8IY37	Probable ATP-dependent RNA helicase DHX37 OS=Homo sapiens GN=DHX37 PE=1 SV=1 - [DHX37_HUMAN]					42.2199	4.58	4	4	20.33	1.12	1	1	61.88	3.8	3	4	129.464	1
Q8WUM4	Programmed cell death 6-interacting protein OS=Homo sapiens GN=PDCD6IP PE=1 SV=1 - [PDC6I_HUMAN]	45.4384	3.34	3	3	98.6479	9.91	7	8	24.19	1.27	1	1	61.7106	5.18	4	4	95.9631	0.5
Q6PGP7	Tetratricopeptide repeat protein 37 OS=Homo sapiens GN=TTC37 PE=1 SV=1 - [TTC37_HUMAN]	42.31	1.66	1	2	83.7983	3.77	3	3					61.3839	3.32	3	3	175.375	1
O14639	Actin-binding LIM protein 1 OS=Homo sapiens GN=ABLIM1 PE=1 SV=3 - [ABLM1_HUMAN]	47.09	1.8	1	1	98.4595	11.95	6	6	48.87	1.8	1	1	61.38	8.61	4	4	87.6311	0.666667
Q7Z5L9	Interferon regulatory factor 2-binding protein 2 OS=Homo sapiens GN=IRF2BP2 PE=1 SV=2 - [I2BP2_HUMAN]	56.37	3.41	1	1	75.1209	2.04	1	2	42.54	2.04	1	1	61.3064	5.45	2	2	60.9867	1
Q9BW27	Nuclear pore complex protein Nup85 OS=Homo sapiens GN=NUP85 PE=1 SV=1 - [NUP85_HUMAN]	28.12	2.59	1	1	46.8868	8.08	3	4	34.05	2.59	1	1	60.9458	4.88	2	2	74.9711	0.5
P46199	Translation initiation factor IF-2, mitochondrial OS=Homo sapiens GN=MTIF2 PE=1 SV=2 - [IF2M_HUMAN]	30.42	3.03	2	2	26.15	1.65	1	1					60.7591	3.71	2	2	81.2665	2
P17028	Zinc finger protein 24 OS=Homo sapiens GN=ZNF24 PE=1 SV=4 - [ZNF24_HUMAN]					30.25	10.6	2	2					60.12	14.13	3	3	42.1291	1.5
Q8N201	Integrator complex subunit 1 OS=Homo sapiens GN=INTS1 PE=1 SV=2 - [INT1_HUMAN]	50.33	1.96	2	2	48.61	1.46	2	2					59.8998	1.46	2	3	244.143	1.5
Q6PD62	RNA polymerase-associated protein CTR9 homolog OS=Homo sapiens GN=CTR9 PE=1 SV=1 - [CTR9_HUMAN]					43.32	0.85	1	1					59.64	1.45	2	2	133.42	2
P30048	Thioredoxin-dependent peroxide reductase, mitochondrial OS=Homo sapiens GN=PRDX3 PE=1 SV=3 - [PRDX3_HUMAN]	52.86	14.06	3	3	67.44	18.36	4	4	45.86	5.47	1	1	59.07	14.45	3	3	27.6752	0.75
P55209	Nucleosome assembly protein 1-like 1 OS=Homo sapiens GN=NAP1L1 PE=1 SV=1 - [NP1L1_HUMAN]					47.9	4.6	1	1					58.6069	7.16	2	2	45.3459	2
P13489	Ribonuclease inhibitor OS=Homo sapiens GN=RNH1 PE=1 SV=2 - [RINI_HUMAN]	71.2	3.25	1	1	52	3.25	1	1					58.5623	5.64	2	2	49.9411	2
Q08945	FACT complex subunit SSRP1 OS=Homo sapiens GN=SSRP1 PE=1 SV=1 - [SSRP1_HUMAN]					54.6	3.1	2	2					58.42	6.06	3	3	81.0244	1.5
O60884	DnaJ homolog subfamily A member 2 OS=Homo sapiens GN=DNAJA2 PE=1 SV=1 - [DNJA2_HUMAN]	35.95	10.68	2	2	71.6	13.35	3	5	43.0115	7.77	1	2	57.5843	13.35	3	4	45.7166	0.8
P49773	Histidine triad nucleotide-binding protein 1 OS=Homo sapiens GN=HINT1 PE=1 SV=2 - [HINT1_HUMAN]	73.4994	30.16	2	2	111.53	30.16	2	4	51.21	11.11	1	1	57.3394	30.16	2	2	13.7931	0.5
Q99575	Ribonucleases P/MRP protein subunit POP1 OS=Homo sapiens GN=POP1 PE=1 SV=2 - [POP1_HUMAN]								1					57.2392	4.1	2	3	114.636	3
Q05682	Caldesmon OS=Homo sapiens GN=CALD1 PE=1 SV=3 - [CALD1_HUMAN]								1					56.8603	3.91	2	2	93.1754	2
P00558	Phosphoglycerate kinase 1 OS=Homo sapiens GN=PGK1 PE=1 SV=3 - [PGK1_HUMAN]					35.23	3.12	1	1					56.78	10.79	3	4	44.5861	4
P62273	40S ribosomal protein S29 OS=Homo sapiens GN=RPS29 PE=1 SV=2 - [RS29_HUMAN]	85.9126	19.64	1	5	94.2267	19.64	1	3	95.2854	19.64	1	4	56.73	41.07	2	4	6.6723	1.33333
P51956	Serine/threonine-protein kinase Nek3 OS=Homo sapiens GN=NEK3 PE=1 SV=2 - [NEK3_HUMAN]	35.51	6.32	1	1	143.803	16.6	6	8	29.96	3.16	1	1	56.6081	12.25	3	4	57.6682	0.5
Q13464	Rho-associated protein kinase 1 OS=Homo sapiens GN=ROCK1 PE=1 SV=1 - [ROCK1_HUMAN]					96.9136	3.77	4	4					56.5062	3.1	3	3	158.076	0.75
Q03112	MDS1 and EVI1 complex locus protein EVI1 OS=Homo sapiens GN=MECOM PE=1 SV=2 - [EVI1_HUMAN]	56.02	1.33	1	1	71.7	1.33	1	1	58.15	1.33	1	1	56.34	3.24	2	2	118.201	2
Q9NX02	NACHT, LRR and PYD domains-containing protein 2 OS=Homo sapiens GN=NLRP2 PE=1 SV=1 - [NALP2_HUMAN]	43.97	1.69	1	1	54.55	2.82	2	2					56.249	4.52	4	4	120.437	2
Q9Y4L1	Hypoxia up-regulated protein 1 OS=Homo sapiens GN=HYOU1 PE=1 SV=1 - [HYOU1_HUMAN]								1					56.0692	2.8	2	2	111.266	2
P06702	Protein S100-A9 OS=Homo sapiens GN=S100A9 PE=1 SV=1 - [S10A9_HUMAN]	31.05	24.56	2	4				1	43.81	13.16	1	2	56.0443	24.56	2	4	13.2335	4
P10606	Cytochrome c oxidase subunit 5B, mitochondrial OS=Homo sapiens GN=COX5B PE=1 SV=2 - [COX5B_HUMAN]					27.04	30.23	3	3	25.01	6.2	1	1	55.7633	30.23	3	4	13.6869	1.33333
P52907	F-actin-capping protein subunit alpha-1 OS=Homo sapiens GN=CAPZA1 PE=1 SV=3 - [CAZA1_HUMAN]								1					55.4649	23.08	4	4	32.9023	4
Q9P2I0	Cleavage and polyadenylation specificity factor subunit 2 OS=Homo sapiens GN=CPSF2 PE=1 SV=2 - [CPSF2_HUMAN]								1					54.49	6.65	2	2	88.4307	2
P24539	ATP synthase F(0) complex subunit B1, mitochondrial OS=Homo sapiens GN=ATP5F1 PE=1 SV=2 - [AT5F1_HUMAN]	41.89	6.64	1	1	53.47	9.77	2	2	56.4	6.64	1	1	54.3198	9.77	2	2	28.8903	1
P52789	Hexokinase-2 OS=Homo sapiens GN=HK2 PE=1 SV=2 - [HXK2_HUMAN]	36.7405	4.25	3	3	63.8088	3.16	3	3	23.81	0.76	1	1	54.1408	3.16	3	3	102.313	1
O60749	Sorting nexin-2 OS=Homo sapiens GN=SNX2 PE=1 SV=2 - [SNX2_HUMAN]					31.3	2.12	1	1					53.71	8.67	3	3	58.4347	3
P61160	Actin-related protein 2 OS=Homo sapiens GN=ACTR2 PE=1 SV=1 - [ARP2_HUMAN]	65.37	6.6	2	2				1					53.47	6.35	2	3	44.7322	3
O00267	Transcription elongation factor SPT5 OS=Homo sapiens GN=SUPT5H PE=1 SV=1 - [SPT5H_HUMAN]					69.5878	6.35	4	4					53.1019	5.52	4	5	120.925	1.25
P61353	60S ribosomal protein L27 OS=Homo sapiens GN=RPL27 PE=1 SV=2 - [RL27_HUMAN]	43.9339	31.62	3	5	38.6539	31.62	3	3					52.6009	36.76	4	5	15.7877	1.66667
Q9Y696	Chloride intracellular channel protein 4 OS=Homo sapiens GN=CLIC4 PE=1 SV=4 - [CLIC4_HUMAN]					50.25	14.62	2	3					52.5812	14.62	2	3	28.7537	1
P31153	S-adenosylmethionine synthase isoform type-2 OS=Homo sapiens GN=MAT2A PE=1 SV=1 - [METK2_HUMAN]	41.18	7.59	2	2	61.8438	10.38	3	3	55.64	3.8	1	1	52.39	6.58	2	2	43.6333	0.666667
P14678	Small nuclear ribonucleoprotein-associated proteins B and B' OS=Homo sapiens GN=SNRPB PE=1 SV=2 - [RSMB_HUMAN]	29.43	2.92	1	1	52.3161	6.25	2	2	30.4	2.92	1	1	52.25	6.25	2	2	24.5937	1
Q9UNX4	WD repeat-containing protein 3 OS=Homo sapiens GN=WDR3 PE=1 SV=1 - [WDR3_HUMAN]	34.05	1.17	1	1	41.88	3.61	2	2	38.03	1.17	1	1	52.2433	4.35	3	3	106.032	1.5
O60427	Fatty acid desaturase 1 OS=Homo sapiens GN=FADS1 PE=1 SV=3 - [FADS1_HUMAN]	60.55	3.83	1	1	76.6	10.59	3	5	58.14	3.83	1	1	51.82	5.18	2	2	51.9306	0.4
Q99613	Eukaryotic translation initiation factor 3 subunit C OS=Homo sapiens GN=EIF3C PE=1 SV=1 - [EIF3C_HUMAN]								1					51.81	2.63	2	2	105.278	2
Q8WUA4	General transcription factor 3C polypeptide 2 OS=Homo sapiens GN=GTF3C2 PE=1 SV=2 - [TF3C2_HUMAN]								1					51.76	5.27	2	2	100.616	2
P62995	Transformer-2 protein homolog beta OS=Homo sapiens GN=TRA2B PE=1 SV=1 - [TRA2B_HUMAN]	30.27	2.43	1	1	27.9905	7.29	2	2	38.65	4.86	1	1	51.5246	7.29	2	2	33.6456	1
Q13200	26S proteasome non-ATPase regulatory subunit 2 OS=Homo sapiens GN=PSMD2 PE=1 SV=3 - [PSMD2_HUMAN]	26.42	1.65	1	1	36.75	1.65	1	1	38.7235	1.65	1	2	51.31	3.19	2	3	100.136	3
O14545	TRAF-type zinc finger domain-containing protein 1 OS=Homo sapiens GN=TRAFD1 PE=1 SV=1 - [TRAD1_HUMAN]	39.23	1.72	1	1	53.15	6.53	2	2	48.67	1.72	1	1	50.59	3.95	2	2	64.8001	1
Q9Y2A7	Nck-associated protein 1 OS=Homo sapiens GN=NCKAP1 PE=1 SV=1 - [NCKP1_HUMAN]	34.37	1.68	2	2				1					50.35	5.5	4	4	128.707	4
Q8WXF1	Paraspeckle component 1 OS=Homo sapiens GN=PSPC1 PE=1 SV=1 - [PSPC1_HUMAN]					37.4051	3.25	1	2					50.3165	7.65	2	4	58.7062	2
O75323	Protein NipSnap homolog 2 OS=Homo sapiens GN=NIPSNAP2 PE=1 SV=1 - [NIPS2_HUMAN]					63.98	6.99	2	2	59.32	3.15	1	1	49.8167	6.99	2	2	33.7212	1
Q63ZY3	KN motif and ankyrin repeat domain-containing protein 2 OS=Homo sapiens GN=KANK2 PE=1 SV=1 - [KANK2_HUMAN]					142.414	6.46	4	4					49.7679	3.88	2	2	91.1179	0.5
P11166	Solute carrier family 2, facilitated glucose transporter member 1 OS=Homo sapiens GN=SLC2A1 PE=1 SV=2 - [GTR1_HUMAN]	35.77	2.85	2	2	43.09	4.88	3	3					49.6335	5.89	4	4	54.0485	1.33333
O95340	Bifunctional 3'-phosphoadenosine 5'-phosphosulfate synthase 2 OS=Homo sapiens GN=PAPSS2 PE=1 SV=2 - [PAPS2_HUMAN]					26.75	2.77	1	1					49.42	5.54	2	2	69.4566	2
O95602	DNA-directed RNA polymerase I subunit RPA1 OS=Homo sapiens GN=POLR1A PE=1 SV=2 - [RPA1_HUMAN]					72.0802	4.36	5	5					49.3684	4.71	4	4	194.687	0.8
Q08209	Serine/threonine-protein phosphatase 2B catalytic subunit alpha isoform OS=Homo sapiens GN=PPP3CA PE=1 SV=1 - [PP2BA_HUMAN]					29.7192	3.45	2	2					49.1692	3.45	2	2	58.6503	1
Q9NZM1	Myoferlin OS=Homo sapiens GN=MYOF PE=1 SV=1 - [MYOF_HUMAN]					37.76	0.92	1	1					49.1345	2.04	3	3	234.561	3
Q13084	39S ribosomal protein L28, mitochondrial OS=Homo sapiens GN=MRPL28 PE=1 SV=4 - [RM28_HUMAN]	71.2729	14.06	2	5				1					48.83	7.42	2	2	30.1379	2
P84090	Enhancer of rudimentary homolog OS=Homo sapiens GN=ERH PE=1 SV=1 - [ERH_HUMAN]								1					48.83	15.38	2	2	12.251	2
P20700	Lamin-B1 OS=Homo sapiens GN=LMNB1 PE=1 SV=2 - [LMNB1_HUMAN]					74.44	4.44	2	2					48.67	7	3	3	66.3676	1.5
Q6PL18	ATPase family AAA domain-containing protein 2 OS=Homo sapiens GN=ATAD2 PE=1 SV=1 - [ATAD2_HUMAN]								1					48.5044	3.17	2	2	158.456	2
Q9Y5B9	FACT complex subunit SPT16 OS=Homo sapiens GN=SUPT16H PE=1 SV=1 - [SP16H_HUMAN]					39.75	1.15	1	1					48.4585	2.58	2	2	119.838	2
Q15029	116 kDa U5 small nuclear ribonucleoprotein component OS=Homo sapiens GN=EFTUD2 PE=1 SV=1 - [U5S1_HUMAN]	33.5625	2.67	2	2	40.9845	4.01	3	3	30.82	1.03	1	1	48.3791	2.88	2	2	109.366	0.666667
Q9Y617	Phosphoserine aminotransferase OS=Homo sapiens GN=PSAT1 PE=1 SV=2 - [SERC_HUMAN]	34.7534	4.32	2	2	37.77	6.49	2	2					48.3722	10.81	4	4	40.3968	2
P26368	Splicing factor U2AF 65 kDa subunit OS=Homo sapiens GN=U2AF2 PE=1 SV=4 - [U2AF2_HUMAN]	26.9364	18.74	3	3	36.09	18.74	3	6					48.3536	12.63	2	3	53.4672	0.5
Q5T9L3	Protein wntless homolog OS=Homo sapiens GN=WLS PE=1 SV=2 - [WLS_HUMAN]					40.8193	3.7	2	2					48.3463	3.7	2	2	62.2117	1
P00505	Aspartate aminotransferase, mitochondrial OS=Homo sapiens GN=GOT2 PE=1 SV=3 - [AATM_HUMAN]								1					48.23	4.65	2	2	47.4873	2
Q2TAL8	Glutamine-rich protein 1 OS=Homo sapiens GN=QRICH1 PE=1 SV=1 - [QRIC1_HUMAN]	34.6	5.03	2	2				1	27.69	1.42	1	1	48.0549	5.15	3	3	86.3819	3
Q9Y613	FH1/FH2 domain-containing protein 1 OS=Homo sapiens GN=FHOD1 PE=1 SV=3 - [FHOD1_HUMAN]					50.5458	2.41	2	2					47.97	2.41	2	2	126.473	1
O43681	ATPase ASNA1 OS=Homo sapiens GN=ASNA1 PE=1 SV=2 - [ASNA_HUMAN]								1					47.958	12.64	2	2	38.7674	2
Q14249	Endonuclease G, mitochondrial OS=Homo sapiens GN=ENDOG PE=1 SV=4 - [NUCG_HUMAN]	29.7029	13.47	3	4	40.5545	10.1	2	2					47.873	7.74	2	2	32.6	1
O00429	Dynamin-1-like protein OS=Homo sapiens GN=DNM1L PE=1 SV=2 - [DNM1L_HUMAN]	59.9693	5.16	2	3	35.84	2.31	1	1					47.59	5.84	2	2	81.8261	2
O00139	Kinesin-like protein KIF2A OS=Homo sapiens GN=KIF2A PE=1 SV=3 - [KIF2A_HUMAN]					46.82	1.56	1	1					47.56	2.69	2	2	79.9046	2
Q6DKI1	60S ribosomal protein L7-like 1 OS=Homo sapiens GN=RPL7L1 PE=1 SV=1 - [RL7L_HUMAN]	33.64	5.69	1	1	27.8	5.69	1	1	33.85	5.69	1	1	47.49	9.76	2	2	28.6431	2
P50995	Annexin A11 OS=Homo sapiens GN=ANXA11 PE=1 SV=1 - [ANX11_HUMAN]					63.14	5.54	2	2					47.48	5.54	2	2	54.3551	1
Q9H2M9	Rab3 GTPase-activating protein non-catalytic subunit OS=Homo sapiens GN=RAB3GAP2 PE=1 SV=1 - [RBGPR_HUMAN]	27.04	0.79	1	1				1					47.4133	2.94	3	3	155.886	3
P38432	Coilin OS=Homo sapiens GN=COIL PE=1 SV=1 - [COIL_HUMAN]								1					47.09	5.21	2	2	62.5699	2
Q9HB71	Calcyclin-binding protein OS=Homo sapiens GN=CACYBP PE=1 SV=2 - [CYBP_HUMAN]					73.7278	10.96	2	3					46.88	10.96	2	2	26.1936	0.666667
P30084	Enoyl-CoA hydratase, mitochondrial OS=Homo sapiens GN=ECHS1 PE=1 SV=4 - [ECHM_HUMAN]					32.95	7.24	1	1					46.8028	10.69	2	2	31.3671	2
Q9ULH0	Kinase D-interacting substrate of 220 kDa OS=Homo sapiens GN=KIDINS220 PE=1 SV=3 - [KDIS_HUMAN]					145.445	6.89	8	8					46.438	3.33	4	4	196.419	0.5
O43150	Arf-GAP with SH3 domain, ANK repeat and PH domain-containing protein 2 OS=Homo sapiens GN=ASAP2 PE=1 SV=3 - [ASAP2_HUMAN]	52.17	0.8	1	1	121.021	5.96	4	5	52.17	2.19	1	1	46.37	4.57	2	2	111.581	0.4
P50453	Serpin B9 OS=Homo sapiens GN=SERPINB9 PE=1 SV=1 - [SPB9_HUMAN]								1					46.1435	4.26	2	2	42.3763	2
P27824	Calnexin OS=Homo sapiens GN=CANX PE=1 SV=2 - [CALX_HUMAN]								1					46.02	4.9	2	2	67.5259	2
Q96GX5	Serine/threonine-protein kinase greatwall OS=Homo sapiens GN=MASTL PE=1 SV=1 - [GWL_HUMAN]	30.91	0.91	1	1	31.89	0.91	1	1	38.29	0.91	1	1	45.7507	4.21	3	3	97.2572	3
Q9HD20	Manganese-transporting ATPase 13A1 OS=Homo sapiens GN=ATP13A1 PE=1 SV=2 - [AT131_HUMAN]	33.26	1.74	2	2	31.63	2.82	3	3	34.08	0.75	1	1	45.74	2.08	2	2	132.87	0.666667
Q9UDR5	Alpha-aminoadipic semialdehyde synthase, mitochondrial OS=Homo sapiens GN=AASS PE=1 SV=1 - [AASS_HUMAN]	20.28	1.19	1	1	30.99	2.05	1	1					45.5856	3.89	2	2	102.066	2
Q86Y91	Kinesin-like protein KIF18B OS=Homo sapiens GN=KIF18B PE=1 SV=3 - [KI18B_HUMAN]					70.4152	3.82	2	2					45.1829	2.89	2	2	94.1645	1
P54578	Ubiquitin carboxyl-terminal hydrolase 14 OS=Homo sapiens GN=USP14 PE=1 SV=3 - [UBP14_HUMAN]								1					45.1653	8.1	2	4	56.033	4
Q8NCA5	Protein FAM98A OS=Homo sapiens GN=FAM98A PE=1 SV=1 - [FA98A_HUMAN]	35.34	2.31	1	1	35.61	9.06	1	1					44.6788	5.2	2	2	55.3663	2
Q99570	Phosphoinositide 3-kinase regulatory subunit 4 OS=Homo sapiens GN=PIK3R4 PE=1 SV=3 - [PI3R4_HUMAN]					32.8571	3.24	2	5					44.65	4.79	4	4	153.007	0.8
Q69YN4	Protein virilizer homolog OS=Homo sapiens GN=VIRMA PE=1 SV=2 - [VIR_HUMAN]	35.47	1.77	2	2	26.14	1.66	2	2	35.42	1.05	1	1	44.6114	2.59	3	3	201.898	1.5
P48729	Casein kinase I isoform alpha OS=Homo sapiens GN=CSNK1A1 PE=1 SV=2 - [KC1A_HUMAN]					34.11	3.56	1	1					43.79	6.53	2	2	38.8899	2
P61158	Actin-related protein 3 OS=Homo sapiens GN=ACTR3 PE=1 SV=3 - [ARP3_HUMAN]					43.3954	4.55	2	2					43.7	5.26	2	2	47.341	1
P49756	RNA-binding protein 25 OS=Homo sapiens GN=RBM25 PE=1 SV=3 - [RBM25_HUMAN]	31.05	2.14	1	1	58.2466	5.46	2	2					43.69	3.68	2	2	100.124	1
Q13618	Cullin-3 OS=Homo sapiens GN=CUL3 PE=1 SV=2 - [CUL3_HUMAN]					58.5805	4.43	2	2					43.67	3.65	2	2	88.8735	1
Q9UI12	V-type proton ATPase subunit H OS=Homo sapiens GN=ATP6V1H PE=1 SV=1 - [VATH_HUMAN]								1					43.6606	6.63	2	2	55.8471	2
O60566	Mitotic checkpoint serine/threonine-protein kinase BUB1 beta OS=Homo sapiens GN=BUB1B PE=1 SV=3 - [BUB1B_HUMAN]	41.4451	6.48	4	5	163.082	10.19	7	9					43.63	3.24	3	3	119.47	0.333333
Q16630	Cleavage and polyadenylation specificity factor subunit 6 OS=Homo sapiens GN=CPSF6 PE=1 SV=2 - [CPSF6_HUMAN]					40.7018	4.54	1	2					43.567	6.53	2	3	59.1734	1.5
P52895	Aldo-keto reductase family 1 member C2 OS=Homo sapiens GN=AKR1C2 PE=1 SV=3 - [AK1C2_HUMAN]	41.6548	9.29	2	3	48.3692	15.17	4	5	54.9	2.48	1	1	43.2489	9.29	2	3	36.712	0.6
O15260	Surfeit locus protein 4 OS=Homo sapiens GN=SURF4 PE=1 SV=3 - [SURF4_HUMAN]	63.27	10.41	2	2	76.371	7.81	2	6	72.8947	6.69	1	4	43.1814	11.52	3	4	30.3738	0.666667
O95394	Phosphoacetylglucosamine mutase OS=Homo sapiens GN=PGM3 PE=1 SV=1 - [AGM1_HUMAN]					28.19	2.4	1	1					42.9109	10.7	3	3	59.8143	3
Q12888	TP53-binding protein 1 OS=Homo sapiens GN=TP53BP1 PE=1 SV=2 - [TP53B_HUMAN]	40.08	2.94	3	4	43.7	1.52	2	2					42.58	1.67	2	2	213.443	1
Q13895	Bystin OS=Homo sapiens GN=BYSL PE=1 SV=3 - [BYST_HUMAN]					63.4474	6.18	3	3					42.53	7.55	2	2	49.57	0.666667
Q8IWX8	Calcium homeostasis endoplasmic reticulum protein OS=Homo sapiens GN=CHERP PE=1 SV=3 - [CHERP_HUMAN]								1	40.46	1.64	1	1	42.38	6.99	3	5	103.637	5
P12814	Alpha-actinin-1 OS=Homo sapiens GN=ACTN1 PE=1 SV=2 - [ACTN1_HUMAN]					82.1424	5.83	4	4					42.3166	9.19	5	7	102.993	1.75
P20042	Eukaryotic translation initiation factor 2 subunit 2 OS=Homo sapiens GN=EIF2S2 PE=1 SV=2 - [IF2B_HUMAN]	81.3965	9.31	2	3	61.5957	3.3	1	2	63.579	3.3	1	2	42.24	6.31	2	2	38.3644	1
Q8WUI4	Histone deacetylase 7 OS=Homo sapiens GN=HDAC7 PE=1 SV=2 - [HDAC7_HUMAN]	23.28	0.84	1	1	25.1	0.84	1	1					41.9327	2.73	2	4	102.863	4
O60306	Intron-binding protein aquarius OS=Homo sapiens GN=AQR PE=1 SV=4 - [AQR_HUMAN]								1					41.66	3.7	4	4	171.186	4
P20226	TATA-box-binding protein OS=Homo sapiens GN=TBP PE=1 SV=2 - [TBP_HUMAN]	41.55	2.95	1	1				1	24.5	2.95	1	1	41.58	7.37	2	2	37.6745	2
P27448	MAP/microtubule affinity-regulating kinase 3 OS=Homo sapiens GN=MARK3 PE=1 SV=4 - [MARK3_HUMAN]	48.62	2.26	1	1				1					41.5537	7.7	3	3	84.4361	3
Q9BW19	Kinesin-like protein KIFC1 OS=Homo sapiens GN=KIFC1 PE=1 SV=2 - [KIFC1_HUMAN]	77.5891	6.69	2	2	142.813	16.05	6	6	81.63	2.08	1	1	41.1267	16.94	6	6	73.7023	1
E9PLD3	Uncharacterized protein OS=Homo sapiens PE=4 SV=1 - [E9PLD3_HUMAN]	27.33	7.07	1	1				1	20	7.07	1	1	41.08	19.19	2	2	11.5928	2
Q14C86	GTPase-activating protein and VPS9 domain-containing protein 1 OS=Homo sapiens GN=GAPVD1 PE=1 SV=2 - [GAPD1_HUMAN]	32.12	1.42	2	2	32.89	1.89	2	2	26.12	0.68	1	1	41.0726	3.79	4	4	164.877	2
Q8N6T3	ADP-ribosylation factor GTPase-activating protein 1 OS=Homo sapiens GN=ARFGAP1 PE=1 SV=2 - [ARFG1_HUMAN]	46.65	3.69	1	1	45.4698	17.49	3	4					40.87	12.81	2	2	44.6403	0.5
Q16643	Drebrin OS=Homo sapiens GN=DBN1 PE=1 SV=4 - [DREB_HUMAN]					71.46	5.86	2	2	29.97	4.16	1	1	40.74	7.24	2	2	71.3854	1
Q9H5Q4	Dimethyladenosine transferase 2, mitochondrial OS=Homo sapiens GN=TFB2M PE=1 SV=1 - [TFB2M_HUMAN]	30.17	2.27	1	1	24.63	8.84	2	2	27.63	2.27	1	1	40.6922	9.6	3	3	45.3198	1.5
Q9BRZ2	E3 ubiquitin-protein ligase TRIM56 OS=Homo sapiens GN=TRIM56 PE=1 SV=3 - [TRI56_HUMAN]								1					40.48	2.78	2	2	81.4365	2
Q16513	Serine/threonine-protein kinase N2 OS=Homo sapiens GN=PKN2 PE=1 SV=1 - [PKN2_HUMAN]					38.0126	7.22	4	5					40.3052	12.09	5	6	111.964	1.2
Q9Y619	Mitochondrial ornithine transporter 1 OS=Homo sapiens GN=SLC25A15 PE=1 SV=1 - [ORNT1_HUMAN]	40.98	6.98	2	2	41.7377	6.98	2	2	43.62	3.99	1	1	40.1832	6.98	2	2	32.7147	1
P49841	Glycogen synthase kinase-3 beta OS=Homo sapiens GN=GSK3B PE=1 SV=2 - [GSK3B_HUMAN]					31.9316	5.71	1	2					39.97	12.62	2	3	46.7149	1.5
O94979	Protein transport protein Sec31A OS=Homo sapiens GN=SEC31A PE=1 SV=3 - [SC31A_HUMAN]	47.24	1.39	1	1	51.395	3.36	3	3					39.9594	2.21	3	3	132.931	1
P17655	Calpain-2 catalytic subunit OS=Homo sapiens GN=CAPN2 PE=1 SV=6 - [CAN2_HUMAN]					42.09	4.43	1	1					39.88	4.43	2	4	79.9448	4
Q9BV86	N-terminal Xaa-Pro-Lys N-methyltransferase 1 OS=Homo sapiens GN=NTMT1 PE=1 SV=3 - [NTM1A_HUMAN]	53.63	6.28	1	1	68.38	9.42	2	2					39.8527	9.42	2	2	25.3708	1
Q01130	Serine/arginine-rich splicing factor 2 OS=Homo sapiens GN=SRSF2 PE=1 SV=4 - [SRSF2_HUMAN]	70.66	7.69	1	1	108.835	18.1	2	3	42.4641	10.41	1	2	39.5739	18.1	2	3	25.4612	1
Q9H6S0	Probable ATP-dependent RNA helicase YTHDC2 OS=Homo sapiens GN=YTHDC2 PE=1 SV=2 - [YTDC2_HUMAN]								1					39.5607	1.61	2	2	160.147	2
Q5T6F2	Ubiquitin-associated protein 2 OS=Homo sapiens GN=UBAP2 PE=1 SV=1 - [UBAP2_HUMAN]					87.9434	6.34	4	4					39.49	3.31	2	2	117.044	0.5
Q13617	Cullin-2 OS=Homo sapiens GN=CUL2 PE=1 SV=2 - [CUL2_HUMAN]					40.76	3.36	2	2					39.37	2.95	2	2	86.9268	1
Q9ULV4	Coronin-1C OS=Homo sapiens GN=CORO1C PE=1 SV=1 - [COR1C_HUMAN]	32.78	3.38	1	1	42.4	3.38	1	1	35.75	3.38	1	1	39.0848	3.8	2	2	53.2151	2
Q8N7H5	RNA polymerase II-associated factor 1 homolog OS=Homo sapiens GN=PAF1 PE=1 SV=2 - [PAF1_HUMAN]								1					38.95	4.71	2	2	59.9391	2
Q5TA45	Integrator complex subunit 11 OS=Homo sapiens GN=INTS11 PE=1 SV=2 - [INT11_HUMAN]	25.85	1.67	1	1	61.5746	8.33	3	4	28.34	1.67	1	1	38.8195	12	4	4	67.6186	1
O00458	Interferon-related developmental regulator 1 OS=Homo sapiens GN=IFRD1 PE=1 SV=4 - [IFRD1_HUMAN]					40.58	2	1	1					38.81	4.21	2	2	50.2364	2
O14617	AP-3 complex subunit delta-1 OS=Homo sapiens GN=AP3D1 PE=1 SV=1 - [AP3D1_HUMAN]	37.76	6.42	3	4	26.03	5.46	3	4					38.7174	5.03	3	3	130.076	0.75
P23921	Ribonucleoside-diphosphate reductase large subunit OS=Homo sapiens GN=RRM1 PE=1 SV=1 - [RIR1_HUMAN]								1					38.25	6.06	2	2	90.0125	2
Q86SK9	Stearoyl-CoA desaturase 5 OS=Homo sapiens GN=SCD5 PE=1 SV=2 - [SCD5_HUMAN]					31.4577	9.7	2	2	27.89	4.24	1	1	38.1089	9.7	2	2	37.5864	1
Q9BSF4	Mitochondrial import inner membrane translocase subunit Tim29 OS=Homo sapiens GN=TIMM29 PE=1 SV=2 - [TIM29_HUMAN]					71.68	11.54	2	2					37.3785	11.54	2	2	29.2151	1
Q13546	Receptor-interacting serine/threonine-protein kinase 1 OS=Homo sapiens GN=RIPK1 PE=1 SV=3 - [RIPK1_HUMAN]	34.77	6.71	1	1	53.4729	11.33	3	3					37.0962	10.58	3	5	75.8826	1.66667
Q93009	Ubiquitin carboxyl-terminal hydrolase 7 OS=Homo sapiens GN=USP7 PE=1 SV=2 - [UBP7_HUMAN]	31.97	1.09	1	1	43.01	1.09	1	1	36.09	1.09	1	1	36.8466	5.08	5	5	128.22	5
Q9Y3F4	Serine-threonine kinase receptor-associated protein OS=Homo sapiens GN=STRAP PE=1 SV=1 - [STRAP_HUMAN]					31.83	3.14	1	1					36.82	14.86	3	3	38.414	3
Q12923	Tyrosine-protein phosphatase non-receptor type 13 OS=Homo sapiens GN=PTPN13 PE=1 SV=2 - [PTN13_HUMAN]					67.1367	2.13	4	6	38.34	0.4	1	1	36.8	1.21	2	2	276.733	0.333333
Q96S55	ATPase WRNIP1 OS=Homo sapiens GN=WRNIP1 PE=1 SV=2 - [WRIP1_HUMAN]					25.15	1.5	1	1	44.1	1.5	1	1	36.6635	3.61	2	2	72.0878	2
O75879	Glutamyl-tRNA(Gln) amidotransferase subunit B, mitochondrial OS=Homo sapiens GN=GATB PE=1 SV=1 - [GATB_HUMAN]	65.8855	8.98	3	4	42.5207	4.67	1	2	22.39	4.67	1	1	36.58	3.41	2	2	61.8252	1
P18077	60S ribosomal protein L35a OS=Homo sapiens GN=RPL35A PE=1 SV=2 - [RL35A_HUMAN]	25.37	14.55	2	2	26.13	23.64	3	4	30.12	7.27	1	1	36.3877	16.36	2	2	12.5298	0.5
Q9UGR2	Zinc finger CCCH domain-containing protein 7B OS=Homo sapiens GN=ZC3H7B PE=1 SV=1 - [Z3H7B_HUMAN]					20.95	1.21	1	1					36.1514	6.34	5	5	111.506	5
Q9H8V3	Protein ECT2 OS=Homo sapiens GN=ECT2 PE=1 SV=4 - [ECT2_HUMAN]								1	33.67	1.31	1	1	35.9	2.84	2	2	103.439	2
P35222	Catenin beta-1 OS=Homo sapiens GN=CTNNB1 PE=1 SV=1 - [CTNB1_HUMAN]	27.57	1.02	1	1	39.85	1.92	2	2	24.12	1.02	1	1	35.7586	3.2	2	2	85.4422	1
P47755	F-actin-capping protein subunit alpha-2 OS=Homo sapiens GN=CAPZA2 PE=1 SV=3 - [CAZA2_HUMAN]					41.34	4.9	1	1	32.83	4.9	1	1	35.6277	8.39	2	2	32.9286	2
Q9Y5L0	Transportin-3 OS=Homo sapiens GN=TNPO3 PE=1 SV=3 - [TNPO3_HUMAN]	41.4162	4.01	2	2	40.208	6.07	4	4	22.78	1.08	1	1	35.6067	6.07	3	6	104.136	1.5
P61586	Transforming protein RhoA OS=Homo sapiens GN=RHOA PE=1 SV=1 - [RHOA_HUMAN]					28.08	4.15	1	1					35.4878	6.22	2	2	21.7541	2
Q16543	Hsp90 co-chaperone Cdc37 OS=Homo sapiens GN=CDC37 PE=1 SV=1 - [CDC37_HUMAN]	34.25	2.38	1	1	44.883	7.94	2	2					35.03	7.94	2	2	44.44	1
Q9BR76	Coronin-1B OS=Homo sapiens GN=CORO1B PE=1 SV=1 - [COR1B_HUMAN]	45.74	13.5	2	2	84.4196	7.98	2	3					35.0193	7.57	2	3	54.2003	1
O15160	DNA-directed RNA polymerases I and III subunit RPAC1 OS=Homo sapiens GN=POLR1C PE=1 SV=1 - [RPAC1_HUMAN]	54.46	8.96	2	2	55.47	8.96	2	3	35.19	2.89	1	1	34.81	8.96	2	2	39.225	0.666667
P49748	Very long-chain specific acyl-CoA dehydrogenase, mitochondrial OS=Homo sapiens GN=ACADVL PE=1 SV=1 - [ACADV_HUMAN]	41.8013	7.94	3	3	24.96	5.5	2	2					34.7	7.94	3	3	70.3454	1.5
P42285	Superkiller viralicidic activity 2-like 2 OS=Homo sapiens GN=SKIV2L2 PE=1 SV=3 - [SK2L2_HUMAN]	40.74	1.34	1	1	34.2483	2.4	2	2	33.3	1.34	1	1	34.56	2.59	2	2	117.729	1
Q9NWU5	39S ribosomal protein L22, mitochondrial OS=Homo sapiens GN=MRPL22 PE=1 SV=1 - [RM22_HUMAN]	36.88	14.08	2	2				1					34.54	11.65	2	2	23.6256	2
Q9NZI8	Insulin-like growth factor 2 mRNA-binding protein 1 OS=Homo sapiens GN=IGF2BP1 PE=1 SV=2 - [IF2B1_HUMAN]	50.693	6.93	3	3	92.0015	6.41	3	3	26.68	1.73	1	1	34.27	3.99	2	2	63.4412	0.666667
P11908	Ribose-phosphate pyrophosphokinase 2 OS=Homo sapiens GN=PRPS2 PE=1 SV=2 - [PRPS2_HUMAN]	82.54	8.49	2	2	46.57	5.35	1	1	20.91	3.14	1	1	34.26	10.38	2	2	34.747	2
Q969X6	U3 small nucleolar RNA-associated protein 4 homolog OS=Homo sapiens GN=UTP4 PE=1 SV=1 - [UTP4_HUMAN]					66.71	5.98	3	3					34.2155	5.98	3	3	76.8414	1
Q7KZI7	Serine/threonine-protein kinase MARK2 OS=Homo sapiens GN=MARK2 PE=1 SV=2 - [MARK2_HUMAN]	58.75	1.78	1	1	49.46	1.78	1	1					33.66	4.06	2	2	87.8559	2
Q8TCG1	Protein CIP2A OS=Homo sapiens GN=KIAA1524 PE=1 SV=2 - [CIP2A_HUMAN]	37.2077	3.54	3	3	100.37	3.43	3	4	32.46	1.55	1	1	33.64	2.65	2	2	102.121	0.5
Q6PJG6	BRCA1-associated ATM activator 1 OS=Homo sapiens GN=BRAT1 PE=1 SV=2 - [BRAT1_HUMAN]	50.65	2.07	1	1	56.64	1.71	1	1	27.49	1.71	1	1	33.4651	3.05	2	2	88.0629	2
Q96EY1	DnaJ homolog subfamily A member 3, mitochondrial OS=Homo sapiens GN=DNAJA3 PE=1 SV=2 - [DNJA3_HUMAN]								1					33.0881	8.13	2	2	52.4555	2
Q99729	Heterogeneous nuclear ribonucleoprotein A/B OS=Homo sapiens GN=HNRNPAB PE=1 SV=2 - [ROAA_HUMAN]					29.81	9.64	2	2					32.71	7.83	2	2	36.2024	1
Q9BZQ8	Protein Niban OS=Homo sapiens GN=FAM129A PE=1 SV=1 - [NIBAN_HUMAN]					71.81	3.66	3	3					32.65	2.8	2	2	103.07	0.666667
Q9UQ80	Proliferation-associated protein 2G4 OS=Homo sapiens GN=PA2G4 PE=1 SV=3 - [PA2G4_HUMAN]					54.0345	10.15	2	2					32.5	13.2	3	3	43.7592	1.5
Q8IYB3	Serine/arginine repetitive matrix protein 1 OS=Homo sapiens GN=SRRM1 PE=1 SV=2 - [SRRM1_HUMAN]					58.35	3.76	1	1					32.44	5.53	2	2	102.274	2
O95478	Ribosome biogenesis protein NSA2 homolog OS=Homo sapiens GN=NSA2 PE=1 SV=1 - [NSA2_HUMAN]	27.95	10	2	2				1					32.4	10	2	2	30.0465	2
Q92615	La-related protein 4B OS=Homo sapiens GN=LARP4B PE=1 SV=3 - [LAR4B_HUMAN]	48.689	4.61	2	2	46.89	2.98	1	1					32.22	8.54	3	4	80.5026	4
P60900	Proteasome subunit alpha type-6 OS=Homo sapiens GN=PSMA6 PE=1 SV=1 - [PSA6_HUMAN]					27.43	5.28	1	1					32.22	9.35	2	2	27.3818	2
Q93100	Phosphorylase b kinase regulatory subunit beta OS=Homo sapiens GN=PHKB PE=1 SV=3 - [KPBB_HUMAN]	48.85	2.1	2	2	25.97	2.29	2	2					32.06	2.56	2	2	124.805	1
Q14192	Four and a half LIM domains protein 2 OS=Homo sapiens GN=FHL2 PE=1 SV=3 - [FHL2_HUMAN]								1					31.82	6.45	2	2	32.1706	2
P49770	Translation initiation factor eIF-2B subunit beta OS=Homo sapiens GN=EIF2B2 PE=1 SV=3 - [EI2BB_HUMAN]								1					31.81	4.56	2	2	38.9649	2
P42345	Serine/threonine-protein kinase mTOR OS=Homo sapiens GN=MTOR PE=1 SV=1 - [MTOR_HUMAN]					24.68	0.82	1	1					31.78	1.61	3	3	288.707	3
P50395	Rab GDP dissociation inhibitor beta OS=Homo sapiens GN=GDI2 PE=1 SV=2 - [GDIB_HUMAN]								1					31.52	6.74	2	2	50.6309	2
Q8NI36	WD repeat-containing protein 36 OS=Homo sapiens GN=WDR36 PE=1 SV=1 - [WDR36_HUMAN]	64.79	2.84	2	2	63.8422	8.41	6	6					31.41	3.26	2	2	105.255	0.333333
Q92979	Ribosomal RNA small subunit methyltransferase NEP1 OS=Homo sapiens GN=EMG1 PE=1 SV=4 - [NEP1_HUMAN]								1					30.83	13.93	2	2	26.7032	2
Q9HCU5	Prolactin regulatory element-binding protein OS=Homo sapiens GN=PREB PE=1 SV=2 - [PREB_HUMAN]					24.16	10.55	3	4	26.77	2.88	1	1	30.69	6.24	2	2	45.4397	0.5
P31948	Stress-induced-phosphoprotein 1 OS=Homo sapiens GN=STIP1 PE=1 SV=1 - [STIP1_HUMAN]					40.4704	8.84	3	4					30.46	4.24	2	2	62.5994	0.5
Q92878	DNA repair protein RAD50 OS=Homo sapiens GN=RAD50 PE=1 SV=1 - [RAD50_HUMAN]	23.35	0.69	1	1				1	26.46	0.99	1	1	30.31	2.59	2	2	153.797	2
Q9H061	Transmembrane protein 126A OS=Homo sapiens GN=TMEM126A PE=1 SV=1 - [T126A_HUMAN]					26.24	14.87	2	3					29.95	14.87	2	2	21.5135	0.666667
P23786	Carnitine O-palmitoyltransferase 2, mitochondrial OS=Homo sapiens GN=CPT2 PE=1 SV=2 - [CPT2_HUMAN]								1					29.89	3.8	2	2	73.7304	2
Q9ULV0	Unconventional myosin-Vb OS=Homo sapiens GN=MYO5B PE=1 SV=3 - [MYO5B_HUMAN]	47.51	1.3	2	2	31.32	2.81	3	3	44.43	0.76	1	1	29.82	1.35	2	2	213.538	0.666667
Q16527	Cysteine and glycine-rich protein 2 OS=Homo sapiens GN=CSRP2 PE=1 SV=3 - [CSRP2_HUMAN]					30.47	10.88	1	4	25.13	10.88	1	2	29.7725	18.65	2	3	20.9399	0.75
Q9P0J7	E3 ubiquitin-protein ligase KCMF1 OS=Homo sapiens GN=KCMF1 PE=1 SV=2 - [KCMF1_HUMAN]	29.98	4.72	1	1	34.91	4.72	1	1	25.89	4.72	1	1	29.75	11.81	3	3	41.9189	3
Q6JQN1	Acyl-CoA dehydrogenase family member 10 OS=Homo sapiens GN=ACAD10 PE=1 SV=1 - [ACD10_HUMAN]	56.5	2.64	2	2	36.5746	2.55	2	2	27.23	1.51	1	1	29.7239	3.02	2	2	118.758	1
Q6P1A2	Lysophospholipid acyltransferase 5 OS=Homo sapiens GN=LPCAT3 PE=1 SV=1 - [MBOA5_HUMAN]	22.57	2.05	1	1				1					29.28	8.01	2	3	55.9981	3
P56537	Eukaryotic translation initiation factor 6 OS=Homo sapiens GN=EIF6 PE=1 SV=1 - [IF6_HUMAN]					68.3289	7.35	1	4					28.78	17.14	2	3	26.5822	0.75
O94973	AP-2 complex subunit alpha-2 OS=Homo sapiens GN=AP2A2 PE=1 SV=2 - [AP2A2_HUMAN]	26.91	5.86	3	3	67.0314	2.02	2	2	43.36	1.06	1	1	28.55	4.9	2	2	103.895	1
O95782	AP-2 complex subunit alpha-1 OS=Homo sapiens GN=AP2A1 PE=1 SV=3 - [AP2A1_HUMAN]	26.91	2.76	2	2	73.2251	2.76	3	3	43.36	1.02	1	1	28.55	2.97	2	2	107.478	0.666667
Q9BST9	Rhotekin OS=Homo sapiens GN=RTKN PE=1 SV=2 - [RTKN_HUMAN]					30.29	2.66	1	1					28.48	8.7	2	2	62.6277	2
Q5XKP0	MICOS complex subunit MIC13 OS=Homo sapiens GN=MIC13 PE=1 SV=1 - [MIC13_HUMAN]					20.09	14.41	2	2	38.49	9.32	1	2	28.3	14.41	2	2	13.0788	1
Q86VI3	Ras GTPase-activating-like protein IQGAP3 OS=Homo sapiens GN=IQGAP3 PE=1 SV=2 - [IQGA3_HUMAN]	49.1364	1.9	2	2	201.861	7.97	8	9	40.77	1.35	1	1	27.9046	1.9	2	2	184.584	0.222222
Q9NTJ5	Phosphatidylinositide phosphatase SAC1 OS=Homo sapiens GN=SACM1L PE=1 SV=2 - [SAC1_HUMAN]					24.22	5.62	2	2					27.67	4.43	2	2	66.924	1
P62316	Small nuclear ribonucleoprotein Sm D2 OS=Homo sapiens GN=SNRPD2 PE=1 SV=1 - [SMD2_HUMAN]					28.08	5.93	1	1					27.4626	19.49	2	2	13.5182	2
Q5SY16	Polynucleotide 5'-hydroxyl-kinase NOL9 OS=Homo sapiens GN=NOL9 PE=1 SV=1 - [NOL9_HUMAN]	48.9237	6.27	2	2	33.7142	18.8	6	10					27.01	9.26	3	3	79.2722	0.3
P06703	Protein S100-A6 OS=Homo sapiens GN=S100A6 PE=1 SV=1 - [S10A6_HUMAN]								1					26.96	24.44	2	2	10.1733	2
Q01844	RNA-binding protein EWS OS=Homo sapiens GN=EWSR1 PE=1 SV=1 - [EWS_HUMAN]					89.8454	8.08	3	5					26.48	4.73	2	2	68.4357	0.4
Q9ULT8	E3 ubiquitin-protein ligase HECTD1 OS=Homo sapiens GN=HECTD1 PE=1 SV=3 - [HECD1_HUMAN]	24.62	1.03	2	2				1	48.52	0.42	1	1	26.12	1.03	2	2	289.203	2
O76021	Ribosomal L1 domain-containing protein 1 OS=Homo sapiens GN=RSL1D1 PE=1 SV=3 - [RL1D1_HUMAN]	47.41	4.08	1	1	29.1013	6.73	2	3	38.15	4.08	1	1	25.8425	6.73	2	2	54.9389	0.666667
P23381	Tryptophan--tRNA ligase, cytoplasmic OS=Homo sapiens GN=WARS PE=1 SV=2 - [SYWC_HUMAN]	39.8	3.4	1	1	43.7384	11.46	3	5	32.98	3.61	1	1	25.2998	5.52	2	2	53.1316	0.4
Q9NZJ4	Sacsin OS=Homo sapiens GN=SACS PE=1 SV=2 - [SACS_HUMAN]					48.6807	0.96	4	4	25.69	0.31	1	1	25.16	0.72	2	2	520.795	0.5
Q6P1M0	Long-chain fatty acid transport protein 4 OS=Homo sapiens GN=SLC27A4 PE=1 SV=1 - [S27A4_HUMAN]								1					24.2441	4.35	2	2	72.0181	2
P26196	Probable ATP-dependent RNA helicase DDX6 OS=Homo sapiens GN=DDX6 PE=1 SV=2 - [DDX6_HUMAN]					101.812	8.9	2	6	78.6376	4.97	1	3	23.75	6.21	2	2	54.3823	0.333333
P26639	Threonine--tRNA ligase, cytoplasmic OS=Homo sapiens GN=TARS PE=1 SV=3 - [SYTC_HUMAN]								1					23.33	3.04	2	2	83.3819	2
Q16658	Fascin OS=Homo sapiens GN=FSCN1 PE=1 SV=3 - [FSCN1_HUMAN]	32.3	3.25	1	1	59.8145	5.68	2	2					23.23	9.33	3	3	54.4961	1.5
P35221	Catenin alpha-1 OS=Homo sapiens GN=CTNNA1 PE=1 SV=1 - [CTNA1_HUMAN]								1	30.38	1.43	1	1	23.12	2.65	2	2	100.009	2
O75400	Pre-mRNA-processing factor 40 homolog A OS=Homo sapiens GN=PRPF40A PE=1 SV=2 - [PR40A_HUMAN]	22.71	2.72	2	2	23.8	1.04	1	1	70.07	1.36	1	1	22.65	2.93	2	2	108.737	2
Q9BTW9	Tubulin-specific chaperone D OS=Homo sapiens GN=TBCD PE=1 SV=2 - [TBCD_HUMAN]					34.07	1.01	1	1					22.4735	2.01	2	3	132.515	3
O95994	Anterior gradient protein 2 homolog OS=Homo sapiens GN=AGR2 PE=1 SV=1 - [AGR2_HUMAN]	38.44	20.57	3	3	34.99	6.29	1	1					21.34	16	2	2	19.9666	2
Q9H000	Probable E3 ubiquitin-protein ligase makorin-2 OS=Homo sapiens GN=MKRN2 PE=1 SV=2 - [MKRN2_HUMAN]	31.26	1.92	1	1	46.4	4.81	2	2					20.95	4.81	2	2	46.9094	1
P48454	Serine/threonine-protein phosphatase 2B catalytic subunit gamma isoform OS=Homo sapiens GN=PPP3CC PE=1 SV=3 - [PP2BC_HUMAN]								1					20.6	4.49	2	2	58.0923	2
P43304	Glycerol-3-phosphate dehydrogenase, mitochondrial OS=Homo sapiens GN=GPD2 PE=1 SV=3 - [GPDM_HUMAN]								1					20.35	3.44	2	2	80.8016	2

## Sheet: Table S4
Gene ontology terms for the proteins identified in the PARP1-Apex2-eGFP proximity labelling experiments.
Term	Overlap	P-value	Odds Ratio	Combined Score	Genes
Spliceosome	16/134	2.28967e-09	6.68924	133.082	AQR;RBM25;SF3A1;PRPF40A;PRPF19;CHERP;EFTUD2;SART1;SNRPD2;U2AF2;TRA2B;SRSF2;PRPF31;SNRPF;RBMX;SNRPB
RNA transport	12/165	4.25915e-05	4.07436	41.0037	EIF2B2;EIF2S3;POP1;NUP85;STRAP;EIF3E;EIF2S2;RANGAP1;EIF3C;EIF4G2;SRRM1;THOC6
Ribosome biogenesis in eukaryotes	9/101	8.20248e-05	4.9921	46.9681	EMG1;WDR36;EIF6;UTP4;POP1;NVL;WDR3;MDN1;NOL6
Protein processing in endoplasmic reticulum	11/165	0.000191357	3.73483	31.9752	VCP;SEC23A;CANX;DNAJA2;CAPN2;PREB;HYOU1;STT3B;SEC24C;DDOST;SEC31A
Base excision repair	1933-05-01	0.000277197	8.48824	69.5254	PCNA;PARP1;LIG3;HMGB1;POLE
Sulfur metabolism	2020-09-03	0.000437356	18.6741	144.44	MPST;TST;PAPSS2
Cysteine and methionine metabolism	1947-05-01	0.00146099	5.95983	38.9096	MPST;MAT2A;TST;MDH2;GOT2
Autophagy	8/128	0.00212901	3.5014	21.541	DAPK1;ATG16L1;RHEB;ATG9A;PIK3R4;HMGB1;MTOR;RAB33B
Tight junction	9/170	0.0035518	2.96589	16.7285	ACTR3;ACTR2;PCNA;ROCK1;PPP2R1A;ACTN1;SCRIB;CGNL1;RHOA
Vitamin B6 metabolism	2020-06-02	0.00454495	18.6741	100.723	PDXK;PSAT1
mRNA surveillance pathway	1991-06-01	0.00579601	3.69379	19.0252	CPSF6;FIP1L1;PPP2R1A;CPSF2;PELO;SRRM1
Fatty acid degradation	1944-04-01	0.00772371	5.09295	24.7693	ACADVL;ECHS1;CPT2;ALDH7A1
Sulfur relay system	2020-08-02	0.00828562	14.0056	67.1321	MPST;TST
Proteasome	1945-04-01	0.00836037	4.97977	23.8245	PSMA6;PSMD12;PSMB5;PSMD2
Adherens junction	1972-05-01	0.00928802	3.89045	18.2035	ACTN1;CTNNA1;CTNNB1;LMO7;RHOA
Pathogenic Escherichia coli infection	1955-04-01	0.016665	4.07436	16.6822	ROCK1;NCL;CTNNB1;RHOA
RNA polymerase	1931-03-01	0.0175171	5.42152	21.9278	POLR1A;POLR1B;POLR1C
Glutathione metabolism	1956-04-01	0.0177013	4.0016	16.1429	GSTM3;RRM1;GPX7;PGD
Human cytomegalovirus infection	9/225	0.0201207	2.2409	8.75295	PPP3CA;GSK3B;PPP3CC;ROCK1;RHEB;CTNNB1;RIPK1;RHOA;MTOR
Lysine degradation	1959-04-01	0.0210474	3.79813	14.6645	ECHS1;NSD2;ALDH7A1;AASS
Wnt signaling pathway	7/158	0.0235547	2.48201	9.30362	GSK3B;PPP3CA;PPP3CC;CSNK1A1;CTNNB1;CACYBP;RHOA
Viral carcinogenesis	8/201	0.0282909	2.22975	7.94953	USP7;TBP;ACTN1;DNAJA3;SCRIB;SND1;RHOA;HDAC7
Aminoacyl-tRNA biosynthesis	1966-04-01	0.0302789	3.3953	11.8744	NARS;WARS;TARS;GATB
Endocytosis	9/244	0.031687	2.0664	7.1329	SNX2;PDCD6IP;CAPZA1;CAPZA2;AP2A1;ASAP2;AP2A2;RHOA;ARFGAP1
Pyruvate metabolism	1939-03-01	0.0321011	4.30942	14.8195	MDH2;DLAT;ALDH7A1
Glycolysis / Gluconeogenesis	1968-04-01	0.0332912	3.29544	11.2126	PGK1;DLAT;ALDH7A1;HK2
HIF-1 signaling pathway	5/100	0.0335343	2.80112	9.51033	CUL2;PGK1;SLC2A1;HK2;MTOR
Ubiquitin mediated proteolysis	6/137	0.0364837	2.45354	8.12339	UBE2S;CUL3;CUL2;HUWE1;UBA1;PRPF19
Bacterial invasion of epithelial cells	1974-04-01	0.0433425	3.02824	9.50449	SEPT9;CTNNA1;CTNNB1;RHOA
Apoptosis	6/143	0.0434688	2.35059	7.37077	ENDOG;PARP1;CAPN2;RIPK1;PTPN13;LMNB1
Leukocyte transendothelial migration	5/112	0.0504547	2.501	7.46968	ROCK1;ACTN1;CTNNA1;CTNNB1;RHOA
