# Supplementary material for: The ubiquitin-dependent ATPase p97 removes cytotoxic trapped PARP1 from chromatin
Source: Nat Cell Biol. 2022 Jan 10;24(1):62–73. doi: 10.1038/s41556-021-00807-6 (PMC8760077; doi:10.1038/s41556-021-00807-6)
Supplement: Source Data Fig. 1 — Statistical source data. [file 41556_2021_807_MOESM4_ESM.xlsx]

## Sheet: Figure1C
	CAL51 genotype
[Talazoparib] nM	PARP1WT-eGFP		PARP1p.119_120delKS-eGFP		PARP1-/-		PARP1WT-APEX2-eGFP		WT
0	1.143	1.149	1.01739	1.04348	1.0315	0.976378	1.02941	1.04902	0.970772	0.970772
8	0.506	0.503	0.895652	0.886957	0.92126	0.795276	0.470588	0.539216	0.688935	0.732777
32	0.233	0.231	0.730435	0.765217	0.92126	0.834646	0.0980392	0.196078	0.319415	0.482255
125	0.116	0.115	0.791304	0.695652	0.795276	0.787402	0.0490196	0.107843	0.125261	0.137787
500	0.051	0.051	0.626087	0.756522	0.755906	0.740157	0	0	0.0125261	0.00626305
1000	0.036	0.036	0.695652	0.713043	0.724409	0.76378	0	0	0.00626305	0

## Sheet: Figure 1D
	Microirradiation - average of normalised values, n = 10 cells
		PARP1-WT-Apex2-eGFP		PAR
	Time [s]	mock	Talazoparib	mock	Talazoparib
	0	0.0678008	0.0190775	0.0146467	0.022356
	1.2	0.0394168	0.0352679	0.0134815	0.0200734
	2.398	0.0381239	0.00795656	0.0155789	0.0211405
	3.596	0.0470329	0.0172848	0.0211087	0.0178963
	4.843	0.0358126	0.0331586	0.017577	0.0219806
	8.545	0.287567	0.214482	0.272188	0.0248978
	9.744	0.59945	0.382517	0.541389	0.0307375
	10.944	0.73865	0.454741	0.721622	0.0333115
	12.144	0.825817	0.503096	0.856049	0.0331327
	13.343	0.891741	0.555842	0.891592	0.0349131
	14.554	0.916334	0.577401	0.950121	0.0375603
	15.751	0.959941	0.658631	0.9561	0.0364753
	16.951	0.958862	0.651383	0.948228	0.0422364
	18.15	0.93822	0.680499	0.961621	0.0410727
	19.349	0.942348	0.714795	0.950906	0.042601
	20.548	0.926772	0.70966	0.960825	0.0461241
	21.748	0.9209	0.772538	0.955729	0.0439613
	22.946	0.917602	0.762109	0.920229	0.0477883
	24.145	0.919119	0.801898	0.907076	0.0432159
	25.344	0.935063	0.763424	0.890199	0.0503229
	26.543	0.892094	0.740663	0.889425	0.0466783
	27.741	0.899703	0.75174	0.872124	0.0482941
	28.939	0.878577	0.805118	0.850505	0.0501388
	30.137	0.897584	0.783215	0.820345	0.0518709
	31.335	0.869589	0.842477	0.819719	0.0485766
	32.535	0.894138	0.831494	0.795766	0.0451124
	33.733	0.839083	0.84087	0.776283	0.0494399
	34.933	0.820953	0.835083	0.759877	0.0493345
	36.131	0.827102	0.851277	0.720242	0.0465782
	37.33	0.809304	0.870186	0.720022	0.0497456
	38.529	0.792941	0.858148	0.703818	0.0526949
	39.731	0.795932	0.858069	0.691661	0.0517833
	40.929	0.770668	0.899787	0.678016	0.049422
	42.128	0.744631	0.876203	0.654992	0.0485104
	43.326	0.771563	0.933825	0.664174	0.0516421
	44.525	0.734952	0.887761	0.670509	0.0530202
	45.726	0.750673	0.908817	0.64281	0.0459525
	46.924	0.745526	0.922176	0.618332	0.0526306
	48.124	0.735811	0.938357	0.605688	0.0565863
	49.321	0.709428	0.927605	0.576938	0.0500137
	50.52	0.68881	0.903515	0.573186	0.0518459
	51.719	0.719167	0.960717	0.566633	0.0528236
	52.918	0.679668	0.925677	0.547958	0.0559767
	54.116	0.670102	0.913515	0.533923	0.0562735
	55.317	0.658262	0.894687	0.527961	0.0569616
	56.517	0.656703	0.924984	0.522643	0.0614357
	57.715	0.626735	0.950192	0.513789	0.0592371
	58.914	0.639376	0.823007	0.51067	0.0577749
	60.112	0.593313	0.90621	0.495784	0.0543769
	61.311	0.610068	0.904074	0.494122	0.0650107
	62.509	0.579751	0.915377	0.471849	0.0598824
	63.71	0.58396	0.952904	0.470224	0.0591102
	64.949	0.579342	0.938689	0.453757	0.0596053
	66.148	0.592312	0.950175	0.440333	0.0574603
	67.346	0.566086	0.938824	0.442802	0.0594713
	68.545	0.544846	0.930976	0.430636	0.0573173
	69.746	0.543503	0.93335	0.418837	0.0574139
	70.944	0.530631	0.890493	0.407584	0.0619559
	72.144	0.502935	0.876239	0.405515	0.0626423
	73.342	0.51407	0.927108	0.394913	0.0655398
	74.543	0.501388	0.936601	0.381081	0.0622419
	75.741	0.495315	0.889683	0.382302	0.0643153
	76.943	0.485085	0.920925	0.365696	0.0651698
	78.14	0.483478	0.897228	0.364739	0.0635074
	79.34	0.467622	0.895247	0.35975	0.0672843
	80.538	0.484486	0.901809	0.346936	0.0674702
	81.736	0.495644	0.917042	0.345531	0.0672182
	82.934	0.455276	0.884326	0.338914	0.0625332
	84.199	0.455813	0.893665	0.326833	0.0627978
	85.398	0.450675	0.859649	0.320101	0.062771
	86.595	0.456773	0.854135	0.312016	0.0625851
	87.793	0.44057	0.820647	0.319098	0.0593819
	88.991	0.428072	0.85149	0.307733	0.0625743
	90.189	0.44806	0.831825	0.297183	0.0638738
	91.39	0.427848	0.856696	0.294883	0.0572387
	92.588	0.446088	0.833443	0.291655	0.0588135
	93.789	0.415594	0.811347	0.282843	0.0618915
	94.989	0.420518	0.793587	0.277169	0.0615948
	96.192	0.418421	0.831142	0.274027	0.0594891
	97.392	0.399697	0.836293	0.263379	0.0596768
	98.597	0.389553	0.821811	0.258925	0.056202
	99.801	0.382595	0.77675	0.259556	0.0580163
	101.001	0.366036	0.772089	0.250756	0.0584345
	102.204	0.382009	0.787239	0.249664	0.0564737
	103.406	0.377955	0.77475	0.239146	0.0594552
	104.608	0.379347	0.741786	0.232697	0.0573424
	105.808	0.379001	0.736975	0.228623	0.0589457
	107.01	0.370256	0.719172	0.223084	0.0544627
	108.211	0.347135	0.714913	0.226743	0.0556586
	109.411	0.338427	0.723405	0.219377	0.057766
	110.616	0.356652	0.725897	0.223261	0.0551813
	111.816	0.352706	0.688814	0.222564	0.0560679
	113.019	0.319076	0.716958	0.21595	0.055882
	114.22	0.324621	0.699938	0.219084	0.0558177
	115.422	0.347243	0.722087	0.210712	0.0548024
	116.624	0.328813	0.746359	0.211759	0.0576498
	117.827	0.316089	0.716164	0.209871	0.0560751
	119.027	0.314891	0.674252	0.209326	0.0566131
	120.313	0.331894	0.704268	0.206136	0.0549632
	121.514	0.321098	0.714908	0.200655	0.0528576
	122.714	0.312256	0.706267	0.198835	0.05489
	123.915	0.314829	0.693939	0.193447	0.0560375
	125.115	0.303256	0.714704	0.191833	0.0551473
	126.316	0.302102	0.680168	0.182832	0.0561108
	127.519	0.291838	0.704953	0.182443	0.0579751
	128.736	0.302646	0.704388	0.182354	0.0566917
	129.992	0.291262	0.68939	0.177415	0.0546004
	131.192	0.293162	0.68849	0.176618	0.0529041
	132.396	0.278405	0.687191	0.172909	0.054772
	133.596	0.280215	0.663944	0.169308	0.0541481
	134.798	0.280926	0.657026	0.165976	0.0502943
	135.998	0.273414	0.64954	0.166405	0.0506429
	137.203	0.261237	0.655661	0.16545	0.0535851
	138.404	0.261452	0.68005	0.163969	0.0519638
	139.604	0.261375	0.71433	0.160583	0.049347
	140.807	0.257952	0.659658	0.1551	0.0509611
	142.009	0.253745	0.669754	0.154428	0.0502228
	143.212	0.240874	0.647374	0.147919	0.0560858
	144.412	0.255423	0.711023	0.146555	0.0524912
	145.613	0.234319	0.685024	0.143133	0.0537853
	146.812	0.235906	0.654542	0.139112	0.0541624
	148.01	0.225684	0.619902	0.132994	0.0518584
	149.209	0.238508	0.632387	0.131301	0.050121
	150.41	0.230239	0.639343	0.130372	0.0469535
	151.609	0.226622	0.663826	0.122095	0.0543716
	152.808	0.242225	0.610685	0.121754	0.0489662
	154.011	0.240679	0.640696	0.124627	0.047513
	155.271	0.222484	0.632218	0.120031	0.049422
	156.469	0.217334	0.630725	0.120838	0.0515617
	157.671	0.231354	0.672549	0.105819	0.0496634
	158.87	0.230361	0.647197	0.108909	0.0485569
	160.071	0.218074	0.600523	0.104004	0.047168
	161.316	0.200502	0.641036	0.107579	0.04991
	162.515	0.217856	0.607621	0.0995126	0.0466175
	163.714	0.200319	0.602012	0.0993501	0.048169
	164.965	0.210944	0.587172	0.0975872	0.0447388
	166.163	0.192124	0.601642	0.0946749	0.0449247
	167.365	0.193303	0.612786	0.0911712	0.0458256
	168.566	0.181502	0.621542	0.0874585	0.0463494
	169.764	0.187272	0.592281	0.0860843	0.044603
	170.963	0.189988	0.61463	0.0883666	0.0424527
	172.161	0.193003	0.578351	0.0851986	0.0448479
	173.386	0.184393	0.593096	0.0828945	0.0402058
	174.584	0.187647	0.608212	0.0840311	0.0440364
	175.784	0.180623	0.584183	0.0834732	0.0438523
	176.983	0.193267	0.606569	0.0806352	0.0446906
	178.185	0.185119	0.567891	0.0818005	0.0471269
	179.431	0.177163	0.600273	0.0790187	0.0453591
	180.629	0.193529	0.578862	0.0793328	0.0459079
	181.832	0.18889	0.565715	0.0801185	0.0424151
	183.03	0.180558	0.587492	0.0810846	0.0392137
	184.232	0.179874	0.557447	0.0773999	0.0446227
	185.43	0.168319	0.570302	0.0727107	0.0429978
	186.63	0.174328	0.543833	0.0725308	0.0425599
	187.828	0.169231	0.535032	0.074141	0.0390618
	189.029	0.171731	0.525405	0.071271	0.0365808
	190.228	0.166375	0.556431	0.0711	0.039927
	191.427	0.155987	0.53855	0.0635643	0.0376533
	192.626	0.162824	0.59283	0.0646062	0.0370616
	193.896	0.143662	0.544083	0.062146	0.0399663
	195.096	0.143424	0.52903	0.0653352	0.0375228
	196.295	0.145219	0.493656	0.0651395	0.0382271
	197.494	0.146986	0.505895	0.0583717	0.0376014
	198.695	0.141406	0.509841	0.0550812	0.0333276
	199.894	0.15671	0.532923	0.0607586	0.0388777
	201.093	0.145424	0.55827	0.0579036	0.0370849
	202.291	0.140745	0.555835	0.0531147	0.038547
	203.492	0.13095	0.534264	0.0526453	0.0400342
	204.69	0.117946	0.54437	0.0504074	0.0381144
	205.892	0.131553	0.498093	0.0499156	0.0384648
	207.09	0.137906	0.521656	0.0508604	0.0363699
	208.298	0.136617	0.4817	0.0525701	0.0339389
	209.497	0.133462	0.509276	0.0511304	0.0390761
	210.749	0.125473	0.524884	0.0492158	0.0363591
	211.948	0.128972	0.537178	0.0471184	0.0354475
	213.147	0.136779	0.479875	0.0452679	0.0325071
	214.411	0.119241	0.485344	0.0486058	0.0373351
	215.609	0.118415	0.46536	0.0497223	0.0346843
	216.811	0.123891	0.464827	0.0495021	0.034468
	218.009	0.116228	0.487891	0.0478375	0.0352134
