# Supplementary material for: The ubiquitin-dependent ATPase p97 removes cytotoxic trapped PARP1 from chromatin
Source: Nat Cell Biol. 2022 Jan 10;24(1):62–73. doi: 10.1038/s41556-021-00807-6 (PMC8760077; doi:10.1038/s41556-021-00807-6)
Supplement: Source Data Fig. 2 — Statistical source data. [file 41556_2021_807_MOESM5_ESM.xlsx]

## Sheet: Figure3C
PIAS4 resque
SUMO1				SUMO2/3				Ubiquitin
EV	WT	SAP	C342A	EV	WT	SAP	C342A	EV	WT	SAP	C342A
1	1.83	1.25	1.32	1	1.41	1.17	1.17	1	2.31	1.56	0.87
1	2.12	1.06	0.91	1	1.67	0.83	0.92	1	2.43	1.02	0.95

## Sheet: Figure3F
RNF4 resque
SUMO1				SUMO2/3				Ubiquitin
EV	WT	SIM	H156A	EV	WT	SIM	H156A	EV	WT	SIM	H156A
1	0.73	1.02	0.98	1	0.76	0.92	0.94	1	1.99	1.2	1.21
1	0.69	1.11	1.05	1	0.7	1.01	1.07	1	2.31	1.49	1.35
