# Supplementary material for: The ubiquitin-dependent ATPase p97 removes cytotoxic trapped PARP1 from chromatin
Source: Nat Cell Biol. 2022 Jan 10;24(1):62–73. doi: 10.1038/s41556-021-00807-6 (PMC8760077; doi:10.1038/s41556-021-00807-6)
Supplement: Source Data Fig. 4 — Statistical source data. [file 41556_2021_807_MOESM8_ESM.xlsx]

## Sheet: Figure4C
PLA: PARP1-p97
PARP1-WT						PATP1-del.p119K120S
Mock			MMS + Talazoparib			Mock			MMS + Talazoparib
15	16	13	17	30	38	6	7	21	5	6	11
9	12	12	29	29	18	6	9	10	9	6	34
11	16	6	16	35	17	14	14	8	8	0	5
12	20	11	25	27	25	5	13	13	11	18	13
8	14	6	28	25	25	2	13	5	14	1	17
13	12	7	32	21	16	11	11	10	8	16	22
5	9	12	40	21	31	8	3	7	7	20	13
13	6	6	32	38	23	9	11	16	7	26	25
12	9	11	37	50	24	10	5	17	10	5	15
12	8	10	25	17	25	9	22	3	9	17	19
8	12	16	22	22	29	13	19	7	12	4	1
14	8	8	18	30	31	12	13	15	9	7	15
10	9	11	22	27	25	10	1	14	7	8	16
17	18	12	31	30	26	16	12	11	8	5	8
10	10	2	37	30	16	9	12	13	12	-6	34
9	14	8	29	39	30	11	21	17	13	0	13
10	13	12	36	19	33	9	10	12	11	13	14
10	14	9	43	23	32	14	12	23	17	24	19
6	9	16	24	20	30	17	13	21	11	7	5
5	11	12	26	45	29	8	6	16	6	28	3
12	14	12	30	27	23	10	22	8	13	14	1
11	16	11	27	27	37	7	6	16	11	8	1
16	5	14	31	31	27	17	4	7	10	14	20
15	7	8	42	26	25	14	18	17	7	17	18
10	14	11	44	30	14	7	1	22	18	6	15
1	12	9	29	27	25	10	3	14	28	4	12
2	14	13	37	34	21	9	4	14	16	18	12
13	18	7	30	33	37	9	13	11	12	5	20
17	13	11	35	18	28	21	5	11	1	4	5
14	17	19	44	41	30	13	17	22	2	7	10
9	8	11	29	25	28	6	12	5	6	20	3
7	17	12	36	37	30	7	13	10	3	25	18
19	7	13	24	26	15	8	11	21	5	14	7
9	8	9	40	24	25	12	13	7	12	24	8
12	17	17	21	35	22	13	6	11	18	14	16
11	11	21	41	23	33	18	10	8	13	7	16
14	9	11	28	28	26	18	10	16	9	13	-5
8	10	18	45	34	22	7	9	4	10	26	11
17	12	15	41	14	30	10	6	6	18	8	20
11	10	10	29	29	25	12	12	8	11	15	14
9	15	16	33	19	24	16	4	20	13	7	4
16	12	17	31	33	21	22	18	9	14	19	7
13	13	17	32	13	28	4	16	7	16	21	13
1	11	17	43	29	38	8	1	8	12	15	22
15	9	10	25	25	19	9	3	15	24	4	5
16	16	15	38	38	19	10	18	19	11	13	5
8	8	3	45	21	31	17	19	9	2	10	10
11	11	12	37	21	32	9	22	26	7	23	14
13	12	8	41	33	18	9	12	6	15	15	15
11	10	9	32	27	36	25	9	24	8	13	1
9	13	15	25	22	25	22	2	15	13	6	16
18	7	9	27	36	31	15	19	12	8	20	23
8	4	13	39	31	29	9	18	1	1	11	9
12	9	6	34	32	27	15	14	14	5	19	10
4	9	14	35	27	32	18	11	14	2	8	15
8	8	7	30	31	34	12	22	15	18	24	10
9	12	9	23	22	25	10	8	0	5	8	22
7	15	19	28	33	20	26	13	22	4	18	10
8	12	14	25	32	30	10	19	16	13	15	13
18	15	15	12	32	20	20	13	18	7	24	25
9	18	22	34	23	31	16	12	2	10	10	10
10	14	10	35	27	29	8	13	16	5	11	15
12	5	14	30	22	22	4	9	15	12	18	11
6	14	10	20	20	25	6	7	11	19	1	12
16	14	14	18	29	32	24	6	12	25	19	16
19	7	11	31	18	33	12	0	16	5	3	8
10	5	16	31	18	17	7	17	23	14	0	22
10	15	7	39	29	30	7	11	15	18	16	19
11	13	15	25	30	31	15	2	23	2	21	12
5	11	15	44	17	19	7	6	13	20	-5	0
12	6	9	29	27	26	14	16	4	3	21	18
18	10	9	23	30	14	1	23	16	16	27	16
14	11	10	20	38	32	10	12	12	1	17	37
5	18	18	26	25	30	3	-1	7	30	23	18
10	12	5	24	22	16	4	9	13	18	0	17
19	18	14	31	34	30	2	12	2	9	22	17
11	16	9	33	19	31	19	20	12	11	4	8
13	11	19	19	17	19	15	14	11	-3	9	27
15	5	13	28	34	31	20	18	8	30	8	7
12	10	22	29	32	27	17	9	7	12	19	10
10	9	12	32	38	16	23	9	14	31	14	0
7	15	15	15	35	29	4	21	19	16	14	20
8	16	12	19	19	38	20	14	22	8	11	4
11	9	5	23	26	31	18	2	21	5	11	4
14	15	4	23	26	18	6	15	16	0	15	17
11	13	4	24	25	45	11	16	6	5	28	5
15	8	12	35	12	29	8	4	18	17	16	-3
9	9	9	24	27	34	12	12	12	9	6	14
12	6	11	18	22	27	15	8	7	13	17	16
7	12	9	31	36	21	18	8	19	0	26	17
11	4	19	25	25	11	-5	10	12	1	8	16
13	11	11	24	25	26	7	9	13	0	16	8
7	16	0	34	26	23	17	12	16	23	18	14
9	11	8	24	40	31	26	15	12	17	14	11
10	20	4	46	23	14	12	11	13	0	5	-2
3	11	17	31	33	27	23	19	4	14	21	16
13	12	15	31	40	29	12	9	0	8	25	20
15	16	15	26	18	20	18	9	13	7	16	6
19	6	14	26	16	27	8	2	14	15	12	15
16	14	12	19	22	21	16	14	24	19	10	3
13	4	19	23	22	25	20	15	22	19	6	14
11	12	13	28	24	40	27	5	5	12	0	11
10	12	12	25	30	29	19	12	23	8	4	31
13	10	13	17	21	31	0	19	2	3	9	5
18	12	11	18	28	29	10	11	11	20	17	9
9	13	9	28	39	20	13	11	10	15	10	15
14	7	9	24	38	37	4	13	13	10	0	12
14	14	13	26	28	38	25	4	13	7	16	21
9	13	19	33	23	32	12	12	5	5	31	10
8	4	17	26	24	25	13	14	10	2	0	19
13	12	12	33	32	31	8	18	8	1	13	5
5	12	10	27	28	33	2	19	10	16	1	4
	17	10	27	31	16	12	2	14	21	5	14
	12	16	17	28	41	13	9	5	17	0	29
	4	3	30	25	12	9	12	14	15	3	12
	3	10	36	12	19	22	19	10	18	6	7
	10	8	28	16	36	10	20	9	4	19	13
	17	8	27	36	39	16	12	7	7	3	17
	9	16	32	33	31	11	17	18	3	15	9
	13	8	36	25	18	18	18	16	14	9	27
	12	17	27	31	34	3	14	4	12	19	10
	17	15	25	21	31	16	4	31	5	12	29
	14	19	29	24	31	21	16	5	18	8	22
	13	4	26	22	21	9	20	6	9	14	13
		10	34	10	29	13	8	21	20	8	22
		13	30	29	26	17	17	25	6	0	30
		14	36	25	36	13	15	5	15		3
		18	27		16	11	9	15	25		9
		9	25		31	8	12	11	1		8
		14	28		30	15	0	11			14
		12	35		25	15	20	18			32
		3	31		21	17	12	11			19
		14	33		31	17	8	10			4
		13	30		40	16	3	11			20
		14	29		22	4	17	18			20
		17	30		22	8	2	20			19
		11	24		32	17	22	5			18
		12	36		29	9	2	8			14
		10	29		33	10	15	24			20
		8	30		40	14	25	8			8
		10	21		31	14	7	3			3
		19	21		32	11		16			5
		16	20		37	7		12			20
		6	41		37	22		3			9
		14	38		24	13		2			21
		12	11		33			9			18
		14	15		24			16			6
		9	15		25			16			16
		3	23		21			3			25
		13	14		22			8			1
		9	13		30			18			0
		13	21		22			19			4
		21	31		27			10			20
		13	20		39			4			7
		12	31		21			20			3
		14	21		13			16			12
		14			31			14			12
		10			27			18			18
		17			24			17			3
		10			35			25			8
		11			39			18			9
		15			37			14			19
		14			27			9			7
		10			31			2			22
					17			12			3
					30						21
					22						20
											16

## Sheet: Figure4E
PLA: PARP1-p97
Mock						MMS + Talazoparib						MMS + Talazoparib + CB-5083
PLA: p97 only			PLA: PARP1-p97			PLA: p97 only			PLA: PARP1-p97			PLA: p97 only			PLA: PARP1-p97
0	4	5	11	14	12	3	2	4	23	24	23	3	3	3	25	3	23
4	2	2	18	11	8	1	6	4	25	16	14	3	3	4	25	25	32
0	2	3	15	14	14	0	3	11	14	17	8	8	4	3	37	9	28
0	8	2	19	14	22	5	10	3	16	13	23	3	2	2	31	27	24
0	0	3	15	14	14	1	2	6	11	23	18	5	9	4	18	17	25
0	3	2	11	20	14	3	4	5	12	23	12	0	0	7	16	44	27
2	0	7	12	17	13	1	5	8	25	26	20	3	10	3	18	39	30
3	2	0	17	12	13	4	3	6	11	14	24	1	2	13	3	30	28
1	2	3	18	19	20	3	2	3	27	23	27	0	8	1	22	20	29
0	1	2	17	8	11	4	4	5	19	21	28	9	7	5	31	32	27
0	5	2	18	16	10	0	6	6	21	19	21	1	3	4	13	11	23
8	1	3	10	12	9	5	2	4	16	25	14	2	0	6	22	15	28
25	1	1	9	15	16	5	2	1	13	17	17	8	3	3	19	28	31
1	7	2	14	11	11	5	5	2	22	26	15	5	6	2	23	16	35
2	2	5	11	17	11	4	6	6	11	24	12	6	5	11	19	7	33
0	0	1	14	14	11	2	1	5	18	15	21	3	7	1	33	27	32
4	1	2	10	12	16	10	6	4	28	23	28	8	10	4	23	26	31
0	2	7	14	14	9	0	7	2	15	23	18	7	6	1	38	35	33
2	1	4	11	17	8	13	3	0	22	23	14	6	2	5	27	15	29
1	0	0	17	5	8	2	2	4	23	22	24	6	10	7	17	17	26
4	4	2	15	14	11	4	3	3	17	21	17	13	11	6	14	36	32
1	0	3	11	10	10	1	4	4	17	28	22	4	5	0	16	33	24
7	6	1	9	11	1	2	8	8	17	26	12	4	3	3	30	23	30
6	0	1	14	12	22	9	3	9	16	25	25	4	7	3	29	24	34
6	3	1	17	11	17	2	2	3	21	35	25	5	15	5	26	28	32
7	0	0	13	6	14	8	3	12	21	28	17	3	11	6	27	37	34
28	0	0	11	14	12	4	5	7	20	17	20	7	7	7	27	25	24
2	2	2	7	14	7	4	7	3	29	10	19	4	8	2	33	29	28
4	2	5	11	12	5	3	4	6	21	18	13	3	12	3	26	32	34
1	2	2	11	8	8	5	5	4	18	21	23	2	1	1	31	30	27
1	1	0	10	15	6	4	4	2	11	16	20	5	0	0	28	24	28
1	2	3	8	15	13	3	5	8	28	18	30	4	12	1	33	25	32
3	10	9	11	7	8	4	3	3	16	13	20	9	3	0	28	25	34
3	3	6	14	17	12	5	3	16	21	16	21	8	2	3	26	27	36
0	1	3	18	13	17	5	0	5	8	30	17	1	0	1	27	33	30
0	1	5	16	11	12	2	2	2	23	17	14	0	7	1	30	33	30
4	1	0	11	12	15	10	12	6	25	22	15	6	4	1	29	28	36
13	8	4	5	13	15	5	4	7	25	28	15	8	1	2	28	23	30
1	6	2	10	12	11	5	4	8	17	21	17	3	3	1	30	31	29
0	0	1	15	15	13	3	5	2	23	20	14	7	15	3	22	29	29
2	1	5	11	12	11	5	6	4	23	19	13	3	1	6	26	26	27
0	7	1	12	12	16	2	8	6	33	20	20	7	1	3	30	31	30
6	3	2	9	13	17	8	5	5	24	22	18	5	4	1	27	29	33
3	2	5	7	6	5	5	6	2	20	16	16	1	0	3	30	28	29
1	5	6	9	13	13	1	5	5	15	22	19	5	0	3	33	36	32
3	7	2	13	10	15	10	1	5	18	26	24	2	3	2	27	31	36
7	3	2	9	17	7	7	2	4	14	19	20	4	2	2	32	31	35
3	2	8	22	8	17	1	4	14	29	9	28	5	0	3	27	34	23
3	1	4	17	18	16	1	2	3	21	18	24	3	3	9	31	29	30
3	1	6	14	8	9	4	5	6	23	31	23	3	6	6	25	27	34
3	0	3	18	17	17	8	6	2	25	21	17	5	4	10	30	25	31
4	7	1	14	17	13	3	8	5	14	13	19	8	1	2	33	27	32
1	0	0	5	11	13	7	9	4	9	25	18	3	2	13	29	23	26
4	2	1	13	19	10	4	5	0	17	21	19	3	1	9	24	35	32
5	2	2	15	7	9	7	3	6	14	23	27	3	6	9	28	32	29
0	2	4	10	10	8	0	1	4	15	25	17	2	6	11	36	35	25
1	5	8	16	12	12	4	9	6	17	25	12	3	0	9	29	38	24
3	3	1	15	14	13	3	6	8	15	23	26	6	2	8	32	26	22
1	3	1	14	12	14	3	0	2	10	19	18	9	1	8	32	29	35
3	4	1	12	15	18	1	2	11	14	26	27	1	1	4	32	26	34
3	5	2	8	15	12	7	2	3	16	18	25	2	11	4	25	34	33
2	2	2	21	19	6	8	0	1	20	21	27	9	6	5	33	25	37
6	3	2	15	16	18	2	1	15	12	18	27	6	4	4	28	33	22
3	1	2	9	18	11	1	0	8	19	21	16	4	7	3	18	22	33
5	0	7	17	12	9	4	5	1	19	20	12	8	7	1	33	30	32
5	2	7	13	9	13	8	1	4	18	23	8	5	3	5	29	25	31
0	1	1	11	16	13	11	2	3	24	32	20	1	3	3	29	31	31
7	0	4	11	20	8	5	1	1	19	21	18	0		1	26	34	30
9	5	2	15	7	11	4	2	1	22	10	30	0		5	30	28	33
2	11	1	15	9	18	3	4	4	35	15	23	2		3	29	32	25
2	1	5	22	10	12	10	6	4	24	17	14	2		1	31	30	26
5	3	2	16	8	20	6	3	6	23	21	13	3			32	30	34
1	2	3	13	10	19	1	7	4	15	16	25	0			20	28	26
1	3	2	9	16	8	10	2	1	23	17	23	1			33	29	25
2	3	16	7	13	12	2	6	3	19	23	20	4			33	30	29
0	1	5	10	13	7	3	7	4	21	13	21				37	29	20
0	2	3	21	18	13	8	3	3	14	10	15				35	29	32
7	5	4	13	9	15	5	7	5	18	20	16				33	26	35
2	4	1	11	9	8	8	5	9	10	16	23				30	25	33
3	3	2	13	9	11	7	4	3	30	26	30				32	33	31
10	0	5	10	16	12	7	4	5	15	24	17				23	29	30
10	3	4	7	11	16	6	3	13	15	26	20				27	31	30
1	0	5	13	18	9	3	2	3	16	25	20				29	25	29
2	0	2	16	17	10	4	7	7	10	20	24				36	27	22
2	4	6	15	18	14	6	6	8	21	19	25				31	22	36
4	6	3	8	13	17	3		15	23	19	12				30	26	32
0	2	1	7	11	5	9		7	28	25	12				29	31	34
2	3	7	12	13	18	5		5	19	20	26				31	32	28
1	3	7	12	21	13	6		2	25	24	11				31	38	32
3	3	5	9	13	15	2		15	23	24	22				33	30	25
4	1	1	9	16	15	1		0	7	24	5				21	30	22
6	1	15	14	9	11	1		4	21	18	17				24	28	30
7	3	3	19	12	5	8		1	18	17	13				21	26	34
1	4	0	8	12	12	3		0	15	11	14				28	22	29
0	1	6	6	7	12	9		0	25	20	6				35	29	32
4	2	1	8	12	15	15		8	24	19	24				30	33	27
3	3	6	11		14	3		5	22	16	15				28	37	34
3	8	1	9		13	6		3	22	18	23				27	25	29
0	0	0	11		17	4		1	25	11	18				30	22	30
2	3	1	20		11	12		10	17	22	17				24	24	34
0	3	1	23		18	5		3	18	18	19				26	24	32
	2	3	11		8	11		7	17	24	20				31	28	36
		1	8		13	10		5	26	16	18				27	29	38
		2	12		11	4		6	19	12	25				27	36	31
			19		8	6		5	25	24	20				26	36	29
			13		10	9		14	19	17	26				34	34	27
			15		11	0		1	17	13	19				31	22	31
			15		10	6		11	18	20	22				29	23	31
			15		10	3			14	18	22				28	22	29
			12		17	0			23	15	20				23	33	30
			20		9	2			22	16	16				23	34	29
			11		4				13	24	23				30	31	28
			9		12				15	12	21				25	31	27
			6		14				26	20	27				31	37	32
			14		18				16	21	20				29	30	28
			18		14				12	21	16				25	29	27
			6		12				31	29	20				25	24	22
			5		15				18	21	22				29	33
			4		16				17	16	16				31	31
					12				29	15	27				32	37
					10				12	16	27				36	37
					12				15	16	8				31	25
					12				21		19				28	32
					15				21		19				28	30
					13				21		19				32	34
					18				16		24				26	33
					15				19		16				30	27
					8				21		14				26	32
					10				20		26				26	27
					19				15		21				29	25
					14				14		14				35	27
					12				18		19				27	29
					16				21		22				38	25
					13				17		23				37	30
					16				26		19				29	31
					15				24		22				24	24
					11				23		19				31	26
					14				14		15					24
					13				17							32
					9				24							33
					11											29
					7											37
					14											28
					14											26
					9											26
					16											33
					13											33
					21											34
					18											29
					16											34
					9											28
					9											23
					8											31
					17											37
					11											35
					17											30
					11											30
					9
					9
					11
					9
					15
					17
					14
					18
					11
					16
					6
					17
					10
					13
					8
					16
					8
					15
					12
					13
					22
					8
					10
					9
					13
					15
					14
					6

## Sheet: Figure4I
PLA: PARP1-p97
			MMS + Talazoparib
mock			Mock			MLN-7243			ML-792
16	13	9	20	29	15	11	10	8	8	8	10
12	9	14	22	21	25	9	14	10	19	15	9
9	11	8	18	28	18	5	15	19	8	1	8
8	2	13	12	20	34	16	14	13	13	6	9
20	8	7	17	41	15	11	13	13	9	15	8
11	8	10	32	17	33	10	3	5	4	6	5
10	11	8	24	23	15	10	21	0	8	9	12
16	7	12	22	21	25	11	6	17	11	11	6
9	13	10	19	21	20	10	12	5	9	8	9
20	10	7	24	15	25	23	23	3	18	13	14
12	12	13	31	32	34	15	19	9	21	12	6
12	11	10	18	27	35	5	11	13	8	11	11
5	12	17	18	40	20	20	7	3	19	4	9
8	9	12	19	27	26	12	6	12	7	5	10
12	13	15	14	17	24	10	7	6	5	3	7
8	14	13	13	21	20	11	9	16	11	7	11
12	15	11	21	33	20	14	7	8	14	9	14
20	13	6	24	26	21	7	15	16	10	12	10
12	7	9	18	16	26	6	5	14	15	8	5
12	17	12	12	14	19	12	6	15	13	11	2
13	19	12	18	22	21	8	11	7	17	9	7
10	9	15	26	19	26	14	6	5	13	2	6
4	15	8	29	20	30	8	12	16	14	14	6
4	11	7	24	23	9	7	15	3	11	15	8
11	15	8	17	16	25	15	13	1	14	10	13
13	15	4	23	19	24	17	7	9	18	9	13
7	11	12	28	21	21	18	18	3	16	5	11
23	13	11	22	19	16	11	5	8	6	10	18
18	14	13	20	23	24	5	2	10	15	4	8
16	11	4	17	26	20	6	13	6	12	11	13
18	11	22	25	20	30	7	16	11	16	13	5
16	15	7	23	41	22	14	7	17	4	7	12
13	7	13	18	33	32	8	4	6	11	1	9
24	4	6	22	21	19	8	6	10	7	7	2
17	12	10	23	30	35	6	16	22	8	12	10
15	10	11	22	33	15	11	6	20	6	17	9
15	11	9	23	29	42	12	13	14	9	7	17
18	14	11	18	28	33	13	15	11	10	11	8
11	9	9	25	19	26	8	10	11	3	11	13
6	12	15	21	21	23	16	22	9	10	21	7
25	12	11	18	11	29	10	12	12	14	10	5
10	13	12	20	27	25	20	13	11	10	17	13
8	8	12	18	29	19	8	11	14	17	14	3
18	4	18	18	19	24	16	10	12	17	5	16
28	13	12	19	28	23	20	7	8	11	9	4
6	22	3	13	32	28	25	17	8	10	7	11
2	8	17	22	25	35	9	13	20	6	4	10
23	8	15	23	24	25	0	15	4	12	11	8
8	14	11	20	23	26	21	12	15	6	10	8
9	9	10	21	27	20	7	13	9	14	11	2
16	17	9	24	24	25	10	7	14	12	11	8
16	14	10		8	27	9	14	1	17	7	10
10	16	9		30	24	13	16	7	17	9	3
14	8	12		36	36	6	16	19	14	1	10
15	14	11		17	24	3	18	18	17	5	13
7	14	16		17	29	4	9	15	8	9	10
11	11	10		24	26	13	16	3	13	10	13
2	13	13		25	21	5	13	7	13	11	11
14	8	11		14	25	18	21	0	8	14	11
10	12	14		34	21	5	18	10	13	12	8
7	3	16		25	28	17	13	11	9	15	9
14	15	11		24	36	9	13	8	15	10	5
13	9	19		27	28	15	18	4	11	9	11
21	4	5		20	36	9	11	17	9	12	15
22	13	15		26	23	12	13	0	5	7	5
10	13	10		36	32	10	20	14	10	2	11
4	12	20		22	30	14	9	14	3	10	8
10	7	18		34	13	10	7	5	9	11	10
25	15	6		20	21	14	16	10	10	10	8
12	19	19		15	28	10	9	12	8	12	8
13	9	13		29	34	20	12	15	12	10	16
10	11	13		36	25	11	7	4	12	5	13
20	19	5		20	34	7	9	17	8	17	12
9	10	7		27	27	26	7	4	10	8	0
10	16	13		19	30	8	13	14	7	6	10
10	11	20		9	11	8	9	11	8	11	7
14	11	8		29	23	9	15	15	28	8	6
4	8	12		39	21	18	0	15	9	9	7
15	3	8		22	18	15	11	14	13	12	16
20	9	11		14	19	11	3	4	9	8	4
29	13	13		29	14	16	10	8	7	5	7
21	14	13		31	38	20	15	5	14	2	8
5	11	6		21	34	9	15	8	12	0	5
16	16	8		25	21	12	6	9	12	9	7
10	13	15		38	24	14	13	12	13	4	3
16	8	7		16	14	7	2	11	13	7	2
9	12	15		21	24	6	14	9	16	10	2
16	16	8		19	33	10	15	21	15	4	10
6	11	13		33	29	10	18	6	9	9	6
10	5	6		14	17	7	6	25	14	12	9
10	9	10		21	20	7	16	8	15	6	7
20	10	14		18	29	6	7	11	9	10	15
6	9	13		32	19	18	13	6	5	13	4
11	8	11			32	10	11	18	18	7	10
7	9	16			25	7	3	8	17	8	10
5	7	22			29	7	7	13	3	7	5
14	17	12			31	24	4	12	5	3	10
10	7	22			13	8	13	12	11	5	6
13	13	12			43	18	11	6	6	8	13
17	13	17			32	16	10	10	13	16	11
12	3	17			26	16	14	11	11	4	8
10	23	17			16	12	13	12	18	4	17
12	12	16			35	9	11	2	11	4	15
3	7	19			35	19	11	19	6	4	12
8	10	23			29	14	8	11	5	15	13
8	12	19			22	14	17	11	15	11	4
16	10	12			30	12	17	8	5	13	3
6	11	30				15	14	7	5	11	8
19	8					8	13	7	14	6	16
6	17					13	16	6	6	11	17
13	12					8	15	9	11	15	12
12						8	12	9	15	18	12
						6	13	13	11	8	16
						7	12	6	3	9	15
						7	10	10	11	7	8
						6	3		15	11	14
						13	12		9	16	12
						9	16		9	15	18
						8	13		12	11	15
						4	12		17	8	8
						15	10		13	1	3
						15	15		9	13	2
						9			10	10	8
						5			21		7
									7
									9
