# Supplementary material for: The ubiquitin-dependent ATPase p97 removes cytotoxic trapped PARP1 from chromatin
Source: Nat Cell Biol. 2022 Jan 10;24(1):62–73. doi: 10.1038/s41556-021-00807-6 (PMC8760077; doi:10.1038/s41556-021-00807-6)
Supplement: Source Data Fig. 5 — Statistical source data. [file 41556_2021_807_MOESM10_ESM.xlsx]

## Sheet: Figure5E
PLA: PARP1+pH2AX
						Chase
mock			MMS+Talazo			Mcok			Talazoparib			CB-5083			CuET			Talazoparib+CB-5083			Talazoparib+CuET
5	17	8	12	38	38	21	19	14	35	19	39	20	12	27	15	51	11	11	2	81	56	62	24
9	8	12	53	17	41	21	18	40	24	17	26	2	8	35	4	40	37	24	1	83	48	49	35
3	13	11	17	39	24	11	16	5	10	19	56	34	39	9	39	46	57	5	14	27	59	42	50
2	14	8	62	34	10	12	11	5	49	34	42	14	7	9	12	0	29	10	88	54	56	63	43
15	3	5	20	13	13	14	5	23	37	14	14	7	21	2	14	8	27	12	24	52	70	44	19
4	11	10	42	63	24	11	39	2	15	16	7	14	39	18	28	35	26	11	64	50	58	43	63
3	26	15	9	9	48	20	18	1	32	20	45	5	6	17	36	44	14	5	67	61	47	71	41
4	3	11	23	5	26	28	4	4	4	4	26	12	38	79	11	10	15	40	57	24	66	41	40
6	4	5	32	6	15	29	11	8	37	20	15	18	12	30	16	49	6	9	14	33	35	14	17
3	11	12	19	38	50	1	6	18	48	3	44	6	35	45	7	18	28	28	26	56	23	33	54
16	13	11	12	2	58	21	7	14	4	6	9	10	8	13	30	15	22	27	98	37	50	64	28
6	14	13	32	10	54	26	26	15	8	46	27	31	55	7	35	49	6	40	46	40	49	60	50
8	4	4	26	15	19	19	3	12	10	21	23	14	17	44	23	16	33	16	18	81	49	46	61
6	19	6	26	10	24	10	11	2	55	31	2	9	10	5	15	10	33	16	92	48	52	67	64
5	13	14	45	4	91	17	27	9	26	2	27	15	12	13	11	38	32	34	21	33	38	62	28
12	12	15	54	25	18	11	20	28	38	14	52	7	10	40	40	26	24	30	69	17	65	53	28
17	10	12	41	10	67	7	0	24	21	24	47	15	15	29	5	13	23	37	53	50	14	70	38
8	1	15	16	9	34	12	9	40	36	31	13	6	18	38	26	36	27	19	46	32	35	21	19
1	4	8	55	7	60	13	17	5	42	6	16	12	24	16	2	36	19	8	67	37	77	36	41
23	11	12	18	10	18	14	14	10	28	12	9	10	16	8	21	45	17	39	38	49	71	20	27
3	12	5	38	12	29	7	10	0	30	16	3	3	25	13	15	17	10	70	21	134	49	39	24
9	16	9	30	16	75	34	4	7	9	13	17	10	6	24	5	41	12	26	22	100	76	37	81
11	11	4	58	13	16	40	6	51	54	11	38	20	9	37	34	46	46	24	59	62	46	42	23
6	19	5	6	62	13	13	5	5	20	14	43	2	46	11	2	26	33	28	54	20	50	27	55
9	6	4	66	53	25	25	12	6	37	6	5	2	37	19	18	25	19	9	37	71	53	36	50
14	9	13	53	49	34	12	5	4	35	19	30	35	10	24	8	39	26	9	49	7	30	50	63
9	15	10	34	16	80	13	13	24	7	6	19	31	23	19	12	50	40	13	25	68	71	47	53
6	16	4	87	107	70	23	8	2	12	9	27	7	24	19	11	47	31	60	103	87	28	25	73
4	19	10	25	51	18	5	25	38	30	19	58	30	19	1	10	16	41	30	34	51	24	29	33
5	3	2	56	32	29	11	31	41	46	20	7	15	13	14	25	29	26	57	14	30	24	57	50
2	9	17	15	33	20	22	17	4	23	7	6	10	22	28	19	4	36	59	28	20	58	68	61
16	4	5	59	13	76	18	1	11	36	7	38	29	34	7	28	43	27	14	38	80	58	24	55
11	24	7	15	27	7	15	8	6	28	16	31	21	23	15	24	40	19	30	55	46	23	22	42
7	24	12	15	61	64	17	15	7	16	10	36	1	11	23	36	54	18	17	32	18	35	37	42
11	6	11	65	23	15	24	17	13	32	5	15	6	31	27	29	34	39	48	37	38	51	43	50
10	2	10	76	35	58	22	3	19	42	8	29	27	15	13	28	29	30	54	16	6	46	73	66
4	9	3	30	24	48	14	13	4	13	24	42	13	12	40	37	13	13	19	37	15	46	68	57
9	8	13	34	42	38	11	3	42	14	22	10	5	17	29	31	5	42	67	47	14	48	62	65
8	19	10	16	39	17	7	16	4	9	32	60	25	1	6	32	24	29	37	17	3	65	39	16
2	4	13	44	51	17	5	2	7	38	15	30	25	32	25	27	26	17	35	26	61	46	55	67
7	19	6	17	20	46	22	10	26	9	7	32	2	15	4	10	29	27	24	40	52	57	32	36
7	16	14	56	19	8	25	24	16	16	20	8	39	1	12	40	26	45	67	49	14	26	31	39
1	2	3	19	58	30	5	52	14	17	6	63	7	18	24	19	8	38	33	51	13	57	39	47
11	11	13	25	51	77	21	5	2	40	35	19	9	43	3	29	22	24	27	28	19	58	31	52
11	11	3	76	9	52	3	12	40	30	33	58	44	12	8	15	40	21	35	59	5	63	54	77
29	3	21	68	60	56	3	0	8	55	36	3	6	22	28	20	38	14	79	70	22	74	69	49
15	13	9	58	11	46	15	34	16	32	31	53	37	5	12	64	31	21	61	45	47	61	40	28
12	7	14	76	24	48	3	3	18	12	9	6	7	14	9	64	31	49	61	75	33	50	49	37
9	9	11	55	48	45	17	8	2	19	16	5	6	23	14	5	18	40	68	41	19	48	37	48
10	9	12	62	15	50	6	10	8	46	4	40	3	38	49	33	42	24	52	10	53	30	46	32
0	12	10	55	29	14	8	8	9	27	6	41	3	17	39	39	20	34	56	31	57	51	91	54
6	6	7	16	30	35	5	11	22	6	38	20	20	22	8	2	45	34	30	34	69	78	22	27
5	16	4	58	7	8	7	2	22	24	13	13	56	24	19	8	45	8	43	62	22	63	41	34
24	3	4	18	41	54	6	4	14	6	12	32	27	25	20	12	41	42	62	12	62	89	31	26
9	4	18	43	20	19	6	19	28	12	36	21	5	36	6	25	26	33	34	31	35	27	19	53
11	17	5	27	59	46	32	8	12	51	19	23	22	141	7	49	41	22	103	20	60	12	52	43
9	9	22	24	31	24	5	12	19	37	41	5	12	21	8	18	25	17	28	17	31	22	37	21
4	6	14	4	58	51	23	12	23	47	10	57	13	5	17	23	30	21	84	39	20	44	46	29
2	13	10	18	72	4	31	8	1	26	8	44	6	5	4	30	39	30	28	13	24	23	32	69
15	21	12	0	65	7	16	12	10	39	15	32	7	24	48	60	38	29	77	15	41	75	97	19
7	13	10	28	32	17	20	5	13	32	24	37	4	5	11	21	29	27	32	43	16	64	87	23
15	3	16	3	66	3	15	18	17	6	15	31	2	21	17	5	25	25	52	5	10	17	60	37
12	2	9	85	54	20	42	4	22	9	27	48	25	4	4	6	17	34	72	22	22	37	30	39
15	4	2	40	67	8	13	30	4	14	6	9	12	32	19	21	50	47	51	58	23	65	47	57
7	9	10	50	81	8	20	6	22	32	11	27	13	10	30	30	32	30	22	42	3	32	76	29
8	14	14	45	43	18	10	45	11	15	18	18	9	14	19	16	16	30	32	25	34	29	85	56
4	7	14	48	20	10	43	31	29	48	23	14	14	43	11	8	23	23	50	27	17	62	86	19
11	8	3	52	17	15	24	22	13	21	16	9	7	9	11	36	36	11	37	23	12	10	53	44
21	9	17	9	52	69	8	5	36	14	19	13	27	9	10	49	12	12	14	14	41	16	57	47
5	6	10	26	48	6	2	27	16	35	17	14	30	6	11	39	29	59	27	40	54	56	54	47
9	16	11	54	37	30	9	4	31	37	6	27	34	20	7	11	41	23	90	17	18	54	24	57
2	14	16	29	12	16	22	14	25	11	19	33	2	20	10	26	16	30	51	45	16	58	41	68
11	14	13	20	41	24	26	26	18	9	10	15	45	14	17	14	39	12	82	24	17	40	55	26
5	21	8	59	29	9	1	13	27	15	4	0	26	2	24	19	37	20	60	41	30	34	12	42
12	6	17	35	18	5	17	22	24	24	6	5	9	5	24	34	43	32	54	66	16	29	86	8
10	17	9	28	35	43	4	20	11	23	22	5	19	21	6	37	9	22	24	51	70	32	78	16
12	5	18	55	11	16	19	15	6	44	31	54	1	16	26	22	28	30	72	76	78	45	33	37
19	4	16	67	24	50	11	28	33	8	58	27	24	20	39	49	25	19	74	29	35	35	97	38
4	7	15	3	22	42	3	12	4	26	37	8	13	29	14	12	20	43	59	60	29	56	42	46
9	12	7	66	69	35	4	7	8	26	9	12	7	12	3	55	12	36	50	16	40	85	51	28
19	13	7	34	24	16	24	24	7	6	14	7	9	8	10	43	42	38	70	41	60	25	20	38
10	22	5	84	59	80	13	25	14	10	10	11	10	10	11	7	31	18	42	89	59	20	59	63
12	9	6	68	16	47	23	16	10	18	18	29	17	8	9	29	27	26	73	25	48	43	25	73
9	19	7	9	11	37	12	9	22	39	41	15	5	9	9	29	7	46	19	59	8	43	47	50
4	8	7	11	12	31	32	10	42	16	23	41	39	23	22	41	33	24	62	11	113	38	66	66
5	16	10	81	22	66	6	42	24	5	33	12	20	7	62	20	33	29	27	38	26	59	51	69
11	21	5	40	59	22	6	7	5	14	31	48	37	8	29	26	43	31	63	26	13	49	38	46
18	1	2	54	19	39	2	28	29	16	52	40	39	10	10	37	32	32	37	50	28	44	37	56
18	11	10	12	25	14	4	0	37	88	17	14	14	15	22	28	18	42	35	73	10	29	19	26
5	19	7	27	25	107	7	6	3	11	19	13	32	12	7	36	19	52	63	27	66	58	36	25
11	5	8	50	9	48	6	8	14	65	22	4	3	17	16	44	29	17	81	55	26	54	16	46
9	4	9	29	18	17	12	12	5	10	24	26	9	17	13	35	13	10	1	63	53	79	6	50
8	5	6	11	16	64	10	30	14	11	9	9	12	17	15	26	10	37	14	46	60	27	22	15
13	4	13	23	12	20	21	8	9	11	34	27	22	5	4	13	23	4	34	100	22	31	54	17
18	16	6	17	67	9	4	7	16	28	18	30	2	4	37	22	25	13	19	63	53	68	46	7
6	5	4	9	16	31	18	4	6	51	10	38	2	0	29	18	47	29	31	57	43	37	23	14
6	7	12	38	45	18	7	9	16	48	39	45	26	24	10	43	15	16	17	62	21	58	35	8
14	9	3	41	46	72	11	39	3	8	45	31	17	8	34	7	42	20	15	46	15	21	33	22
9	11	7	63	13	31	21	67	29	40	64	22	15	20	8	15	37	28	54	11	39	37	37	36
14	8	6	29	13	17	12	3	35	9	26	49	12	42	27	10	9	18	19	41	11	71	36	18
6	3	5	54	49	16	6	8	13	17	8	39	42	5	8	13	42	7	80	29	22	34	20	18
6	4	6	64	58	16	5	11	20	26	19	31	29	20	9	33	21	10	45	30	20	30	19	13
4	8	11	64	27	28	10	4	21	14	12	33	15	15	24	12	28	31	22	27	45	33	31	28
8	2	10	35	54	17	14	1	19	9	13	37	15	3	34	18	43	36	54	69	27	39	59	19
19	13	6	49	48	15	25	11	23	26	25	33	26	1	10	17	47	33	57	17	60	48	52	40
13	6	10	21	10	99	7	15	4	39	16	28	35	2	8	14	32	20	30	18	64	12	15	27
14	4	7	36	62	17	49	33	27	5	23	13	1	31	19	41	72	31	36	55	12	70	29	46
6	2	10	15	51	70	7	17	33	28	18	15	34	23	27	6	28	16	43	62	53	39	57	41
22	18	6	42	26	44	32	10	11	3	45	47	19	6	17	20	30	41	23	48	44	28	61	33
1	8	5	50	52	79	8	10	16	8	30	36	9	11	29	20	38	28	11	4	43	16	18	24
8	20	6	23	15	51	22	3	44	27	7	23	3	39	28	32	34	24	15	68	57	37	10	26
13	8	3	75	21	13	13	9	29	24	11	37	28	3	28	12	48	11	16	34	7	42	10	57
10	18	6	13	8	22	24	2	5	28	12	42	4	6	4	9	18	16	33	14	15	52	8	33
5	18	7	34	9	9	44	7	11	35	9	10	22	17	8	15	10	51	32	29	15	70	20	19
13	9	6	48	15	6	11	5	35	7	32	13	35	14	11	64	11	43	4	13	51	63	48	71
18	8	2	34	19	27	8	19	19	6	28	18	35	30	18	19	56	39	31	45	34	26	26	43
4	10	4	37	21	57	19	2	16	9	30	54	7	5	31	14	2	21	32	11	15	32	32	40
9	15	12	43	4	28	21	22	16	17	15	7	9	42	15	70	27	16	13	48	35	87	54	41
16	8	6	21	7	13	12	4	6	25	28	9	14	24	8	24	28	16	35	39	67	37	39	47
15	13	2	58	23	13	17	6	9	32	24	53	7	8	1	39	19	35	59	10	53	43	42	67
8	9	9	61	29	15	8	4	11	25	4	45	26	9	9	10	31	31	25	74	46	70	51	80
3	10	4	82	28	38	6	6	21	17	6	56	20	15	10	20	22	20	35	19	13	23	38	36
9	3	6	15	19	63	3	14	12	14	29	10	27	3	14	14	17	20	31	10	20	49	37	27
5	5	5	7	8	8	15	18	7	39	26	5	18	10	8	39	9	23	94	30	22	56	20	56
5	12	12	48	2	56	22	41	18	4	55	7	65	21	31	40	12	21	45	55		31	26	35
8	3	3	21	8	78	43	5	14	9	21	26	35	18	12	49	28	12	42	21		32	54	88
13	19	9	29	63	64	17	21	9	18	16	25	19	7	31	13	20	30	85	25		43	53	50
11	12	8	50	21	15	16	9	28	9	31	9	35	12	27	30	20	24	55	65		74	63	34
6	10	4	79	15	110	32	2	11	27	10	43	7	7	16	5	14	37	40	48		43	45	31
19	6	10	40	30	17	36	3	18	30	25	13	18	15	29	6	35	13	20	29		55	36	64
14	20	5	15	3	15	7	16	11	2	8	25	29	7	9	28	34	7	42	21		82	30	54
11	7	7	13	32	55	5	3	31	28	8	4	25	3	31	22	4	13	59	31		25	116	22
17	14	8	37	2	30	12	6	5	46	15	17	46	21	3	13	20	2	57	21		37	4	30
15	22	8	20	13	38	17	6	2	13	18	24	35	17	44	32	5	13	23	15		40	11	52
12	14	4	5	14	46	8	7	12	48	9	14	33	26	33	17	28	28	33	42		55	8	66
5	9	2	53	66	36	4	20	23	41	14	30	28	40	3	24	20	21	21	55		67	30	46
3	7	7	59	42	19	3	24	34	5	22	36	8	24	20	22	8	16	72	32		38	55	41
17	5	7	45	23	59	8	30	15	56	3	59	9	12	7	19	16	24	17	89		91	42	47
13	11	11	16	18	78	26	26	2	3	17	37	29	24	26	2	18	11	14	52		38	60	42
13	5	14	73	21	15	7	12	4	13	38	36	28	9	44	12	17	20	20	25		33	48	50
5	12	21	40	23	20	13	18	1	7	4	6	33	19	8	12	6	13	18	40		40	96	79
10	9	13	14	44	18	17	4	23	23	35	4	6	4	41	8	2	37	30	70		33	28	43
8	5	9	5	9	21	1	14	0	46	37	4	37	3	31	10	9	19	24	65		38	32	54
9	13	4	51	43	62	10	6	31	14	25	3	7	20	12	24	18	14				42	62	32
7	25	3	40	10	48	14	22	20	5	37	24	1	16	29	35	30	27				42	31	36
11	11	13	15	28	8	4	12	15	31	14	10	3	7	6	27	14	14				41	51	72
9	12	16	20	57	66	6	13	28	23	10	14	6	36	27	39	15	5				80	6	22
19	13	8	70	23	55	22	14	27	27	31	20	24	16	25	16	7	29				66	23	67
3	11	8	27	25	69	10	3	8	10	28	16	7	4	7	5	7	45				70	32	13
20	5	4	50	14	37	15	25	17	34	13	24	6	10	7	29	6	41				47	47	38
7	5	3	39	3	38	4	25	13	17	18	17	1	18	25	10	30	17				93	52	12
12	4	0	57	41	11	12	14	20	8	6	18	13	19	10	14	12	31				52	27	29
19	10	1	28	18	19	13	5	8	6	8	24	35	21	28	6	5	18				29	13	46
7	11	9	65	28	22	15	2	5	10	31	65	13	29	4	12	16	5				42	26	12
17	15	12	53	8	33	10	6	22	32	16	41	46	24	16	14	20	21				63	66	56
5	7	6	26	45	10	16	10	14	7	14	37	41	13	30	10	0	40				37	45	34
5	6	12	12	24	9	6	12	3	27	30	4	5	7	3	36	8	26				69	58	60
3	6	6	52	48	44	14	11	33	10	17	1	27	36	18	12	8	15				71	67	44
5	10	31	17	4	17	10	8	30	16	18	17	32	9	11	13	17	14				37	16	41
9	5	4	11	42	33	6	18	7	16	10	10	9	27	42	21	22	7				21	14	13
10	10	13	93	44	31	6	3	17	6	16	68	15	26	6	35	12	24				55	10	36
4	9	9	36	62		18	8	23	44	15	7	12	45	17	37	26	8				67	28	54
5	8	12	39	52		10	5	21	12	26	22	5	28	10	14	35	11				61	36	35
8	8	7	29	55		9	13	20	23	7	21	13	33	38	3	11	36				37	20	38
12	1	10	19	55		1	6	4	7	26	17	32	8	42	30	15	38				100	65	44
9	7	6	44	16		2	11	40	6	8	13	2	22	19	16	15	29				52	51	37
11	3	0	37	15		26	4	19	55	2	35	3	17	3	6	2	34				55	25	35
8	10	9	81	50		11	7	13	18	25	19	15	24	12	45	19	17				10	44	28
17	10	6	16	20		2	8	40	40	17	2	8	37	10	35	25	16				43	61	30
2	7	1	80	45		5	12	8	28	30	11	9	23	14	8	23	34				47	60	25
20	6	0	78	41		4	24	3	43	33	22	2	6	17	34	13	23				21	26	27
7	6	7	22	30		20	16	24	33	27	7	7	5	23	22	14	14				35	16	23
5	8	9	52	47		1	8	36	45	10	7	22	26	4	23	32	16				40	31	78
17	12	16	11	22		5	4	3	12	18	1	17	12	50	16	37	19				9	46	58
11	5	16	15	48		4	3	10	9	26	31	2	5	4	0	20	16				37	59	50
16	16	11	22	67		6	5	12	53	24	41	20	12	8	14	8	15				63	46	39
2	12	4	12	43		10	21	15	13	29	25	0	14	11	4	11	7				18	69	45
18	5	5	19	24		16	14	45	24	17	4	22	41	23	10	9	34				43	76	54
11	6	9	20	16		7	3	24	6	29	4	6	13	25	11	33	14				16	29	24
10	21	13	13	9		24	12	9	41	11	3	5	34	9	15	18	11				7	34	29
9	9	13	72	41		18	10	45	31	18	39	22	19	18	14	19	18				45	33	59
11	11	3	20	66		10	10	11	11	15	43	4	23	23	28	7	16				45	20	54
10	13	2	77	51		18	3	9	7	23	66	5	14	20	29	10	13				51	35	61
10	5	14	4	57		2	4	44	4	14	0	34	2	37	16	12	24				65	27	43
21	17	14	13	64		3	7	21	21	19	0	44	2	23	21	31	20				9	56	36
17	14	7	16	33		23	3	38	6	13	11	21	18	54	18	16	18				39	19	25
18	9	10	14	17		14	11	28	37	8	24	8	23	3	15	19	20				61	9	28
7	4	12	29	59		4	8	10	17	10	23	17	11	7	11	40	11				41	32	33
5	8	1	12	19		1	6	8	24	19	15	15	7	29	8	6	36				24	21	57
4	6	18	17	57		17	5	5	33	19	4	20	5	12	8	41	49				42	20	44
10	3	5	53	61		26	5	18	39	22	48	4	10	53	21	18	12				36	0	39
20	12	10	17	8		5	11	2	32	21	1	4	3	16	16	10	15				13	48	63
16	2	7	17	10		4	17	9	42	50	18	3	2	20	13	13	20				41	12	54
13	7	12	49	72		1	23	5	8	29	24	19	30	18	13	9	24				62	40	23
20	2	12	10	42		6	24	1	6	14	22	11	30	26	15	25	13				33	35	107
5	1	10	54	62		24	6	3	22	22	19	7	10	5	1	18	10				15	41	5
5	0	8	44	52		4	10	27	25	42	29	32	10	38	18	2	25				56	23	44
14	4	11	38	72		6	4	10	7	16	10	20	10	48	9	7	30				71	22	8
12	16	14	17	6		33	33	10	42	9	7	7	25	11	29	16	31				55	74	54
12	4	12	50	26		19	10	4	32	20	28	30	14	28	37	26	27				56	30	120
8	6	16				6	16	54	10	10	60	8	29	67	25	11	26				76	42	69
10	14	12				15	23	30	14	2	25	38	6	24	26	30	6				58	34	28
3	8	13				14	6	23	20	2	10	11	45	32	37	24	22				52	32	36
10	4	9				29	6	9	10	9	88	30	6	10	20	11	13				41	34	25
7	5	13				27	5	18	39	25	18	3	24	26	34	12	30				29	44	45
6	6	5				24	21	21	25	12	26	17	20	7	33	12	44						63
4	2	5				11	11	25	45	14	33	37	8	10	31	8	48						33
9	18	12				7	5	21	23	17	6	29	12	5	37	9	12						113
10	8	6				26	11	12	17	2	37	16	17	9	16	24	17						33
3	10	7				27	7	2	12	5	90	9	23	5	7	34	12						41
12	20	6				7	20	18	7	47	14	6	8	35	31	1	15						55
6	10	8				17	4	4	26	27	34	4	28	40	32	21	40						67
8	22	18				11	15	3	12	6	79	7	24	15	43	47	46						43
13	7	12				3	9	9	15	22	25	10	8	31	16	16	19						71
4	6	3				7	19	5	4	6	36	25	36	10	32	22	32						44
13	12	10				23	8	14	21	29	6	3	17	16	40	43	23						17
5	9	6				3	9	14	29	10	30	15	2	9	29	9	21						37
9	12	2				7	4	15	38	25	32	16	8	3	53	15	9						40
14	3	12				5	8	13	28	10	37	46	31		34	57	19						90
16	8	6				23	6	6	30	33	19	4	16		11	8	28						64
3	9	9				17	6	11	18	31	79	26	30		11	28	19						48
13	12	16				5	7	8	13	5	94	7	12		17	8	17						32
4	4	6				7	6	19	10	18	37	10	49		35	10	42						23
15	10	6				15	30	27	24	37	50	35	18		34	26	6
5						15	23	26	14	13	22	25	46		29	12	8
7						15	16	22	6	18	30	13	15		20	8	8
12						15	6	3	42	16	10	6	12		35	32	21
10						49	8	6	25	10	23	21	4		47	38	39
7						15	12	10	17	24	23	6	11		43	3	9
26						21	6	24	28	14	8	26	36		22	28	18
10						10	11	4	9	63	12	0	7		20	9	32
5						31	14	17	12	16	119	27	23		13	16	67
7						6	13	6	8	4	28	8	37		24	18	11
15						35	24	27	18	28	108	26	27		4	15	24
11						2	13	14	33	22	29	30	18		17	33	21
10						19	20	1	24	10	37	39	21		27	12	20
3						15	4	1	44	9	26	13	41		23	65	30
4						29	3	2	55	15	7	17	23		16	74	9
19						12	10	12	21	24	27	34	29		26	1	26
2						38	4	20	7	25	14	37	42		14	17	26
18						31	31	7	38	22	43	41	16		30	30	19
14						4	15	21	10	12	16	10	24		20	32	14
13						4	23	28	22	16	27	22	9		16	9	39
13						4	11	9	39	25	7	27	25		28	10	19
4						4	18	4	42	34	6	35	11		35	15	16
9						15	18	10	34	35	5	27	11		33	12	22
5						4	33	7	8	6	18	22	9		11	24	9
3						77	32	37	9	12	37	13	20		28	63	16
5						11	30	48	26	17	8	26	2		8	33	8
3						6	28	21	33	28	23	40	28		28	34	25
16						10	28	32	34	31	12				33	9	32
4						18	4	18	40	19	26				1	2	43
14						2	15	17	26	7	55				25	13	11
1						11	12	6	4	15	1				49	14	18
6						5	9	13	37	24	10				42	34	19
6						16	4	70	6	17	9				13	10	44
12						11	8	22	35	10	44				11	18	36
7						18	39	17	6	23	4				13	18	10
7						11	40	23	53	34	37				14	15	21
10						4	16	0	19	25	2				10	38	25
17						7	10	34	5	25	32				42	19	27
8						33	28	11	8	5	21				12	12	13
12						7	9	5	28	10	5				7	49	30
3						14	5	9	8	7	55				13	53	41
9						29	25	4	5	45	12				14	10	22
29						10	16	15	2	18	10				33	16	10
15						29	30	39	40	19	39				32	21	48
11						85	62	26	7	42	51				26	27	17
14						13	28	9	39	37	26				8	52	26
14						13	18	8	4	30	37				11	27	8
18						17	16	15	6	33	7				21	29	17
5						37	45	20	35	30	10				10	18	17
3						8	13	13	33	19	22				29	10	29
16						4	12	50	19	44	30				22	38	21
13						15	4	5	14	30	13				3	28	38
3						4	14	27	14	32	4				76	51	19
2						7	17	24	49	3	13				3	29	16
10						4	20	7	29	29	35				33	22	23
4						12	23	5	4	25	22				31	19	37
						18	7	11			4				24	50	68
						16	4	5			5				10	6	44
						6	6	12			18				17	19	4
						8	45	14			15				65	19	42
						7	9	6			18				15	17	20
						41	18	12			6				33	11	36
						22	9	6			8				12	41	4
						8	29	9							6	15	44
						16	15	25							13	8	32
						3	8	7							32	20	25
						9	21	18							31	30	28
						8	30	25							33	24	56
						12	27	23							17	15	14
						28	18	15							40	36	15
						4	17	0							10	25	26
						12	5	27							23	33	16
						8	24	10							15	12	14
						20	8	26							43	15	26
						19	13	47							54	31	11
						9	10	12							15	36	28
						1	40	52							26	14	10
								11							50	4	17
								5							44	15	28
								14							32	11	40
								9							23	27	13
								15							15	41	22
								10							31	12	14
								6							60	5
								25
								37
								12
								8
								9
								25
								22
								4
								0
								37
								16
								0
								38
								9
								1
								10

## Sheet: Figure5F
PLA: PARP1-pH2AX						Chase
mock			MMS+Talazoparib			siCon / Talazoparib			siCon / CB-5083			siRNF4
5	2	7	52	43	31	17	18	13	36	19	35	27	24	42
5	5	14	48	38	19	9	4	23	32	24	27	21	26	18
5	8	10	36	34	22	9	22	21	33	35	15	24	32	8
10	1	2	45	41	40	10	5	11	27	17	29	28	24	29
7	0	3	47	24	52	8	25	11	40	36	36	39	22	24
2	12	14	38	33	33	10	0	17	16	26	36	21	36	29
2	0	8	18	29	32	5	10	14	18	14	29	34	9	20
5	13	4	25	29	39	14	16	8	18	24	25	22	48	31
6	2	8	38	39	47	11	13	7	27	19	29	42	42	33
6	12	7	18	44	58	7	13	9	14	32	12	34	29	20
5	4	12	24	36	25	17	8	7	16	17	22	17	35	37
5	5	10	33	45	43	11	12	12	14	32	35	47	8	26
4	11	13	55	44	24	9	14	23	22	26	48	28	26	29
6	10	10	49	47	44	10	19	5	28	13	25	35	33	25
3	2	9	19	40	56	14	14	14	32	21	27	44	31	47
5	4	4	20	13	9	10	19	15	9	32	5	21	30	39
6	2	1	49	26	32	6	9	7	28	19	26	43	39	42
8	3	4	40	27	38	24	15	10	32	26	13	25	18	21
7	12	8	46	20	44	14	18	23	11	41	17	32	36	30
7	7	6	19	20	32	11	8	10	28	32	35	25	22	40
4	7	11	29	44	44	6	6	11	44	41	37	27	23	33
5	2	0	38	44	26	17	12	2	34	26	23	31	34	22
9	9	10	57	31	50	16	17	7	42	36	26	22	24	30
3	9	11	36	35	36	10	3	9	18	14	46	36	35	36
2	8	6	32	38	46	13	14	6	11	34	34	45	27	25
5	0	7	44	24	34	16	6	10	30	19	22	33	31	28
5	9	4	41	30	51	6	7	17	29	20	27	21	24	32
6	5	14	53	36	47	9	10	20	31	28	41	38	38	49
8	11	5	38	45	35	14	11	9	36	24	32	12	25	39
4	6	7	59	34	29	10	17	10	28	17	23	43	42	22
5	5	5	48	31	20	12	11	8	38	32	15	37	27	26
2	10	6	52	39	21	14	15	16	32	14	40	42	43	17
13	1	10	45	15	40	22	6	20	27	39	15	16	34	30
3	2	11	56	23	42	9	13	2	41	40	29	23	20	19
5	11	12	57	46	28	25	11	7	23	31	10	35	30	36
7	8	9	39	48	59	5	0	8	41	26	28	36	31	33
5	7	11	42	33	34	15	17	13	45	24	31	27	33	34
3	13	5	57	33	47	19	10	14	32	21	22	30	48	30
2	8	10	35	38	35	17	16	13	28	30	22	32	22	43
5	7	14	31	45	13	5	14	9	17	33	18	13	18	18
8	14	16	39	53	24	16	9	15	29	18	32	28	48	21
8	3	0	42	38	31	11	15	11	20	18	33	35	26	25
6	6	1	26	8	29	12	15	10	35	19	27	37	28	16
4	5	5	29	52	52	5	7	2	30	20	16	44	35	29
5	1	1	34	25	26	7	4	12	25	42	30	47	35	31
17	12	5	41	31	31	18	6	10	27	42	30	28	32	22
15	8	3	55	41	54	21	22	21	45	23	25	39	30	32
10	10	8	46	49	34	11	17	13	17	29	18	43	17	23
4	8	14	32	36	22	17	16	19	30	42	5	35	43	36
8	11	5	27	43	32	12	18	1	36	21	35	34	37	35
11	10	8	29	41	43	8	15	15	14	41	39	46	48	38
5	8	7	25	41	28	11	17	4	18	22	21	43	28	26
0	7	15	36	50	40	20	8	9	40	37	36	27	54	24
1	9	3	12	47	43	20	5	19	25	33	14	25	17	33
9	8	2	39	37	39	18	8	15	16	27	24	28	43	33
3	6	8	24	29	44	14	1	13	23	37	40	36	29	43
2	10	5	21	17	41	19	15	0	43	27	29	33	24	27
9	11	7	7	59	42	3	15	10	36	30	39	35	30	29
6	6	3	22	26	57	9	14	7	31	35	25	24	34	28
4	3	15	24	45	45	14	18	12	37	25	34	34	38	39
9	5	4	35	32	14	9	17	14	42	38	24	39	30	34
5	8	13	15	39	21	-1	15	19	33	11	39	38	41	22
5	4	7	37	47	47	9	16	12	21	32	31	22	38	34
9	6	5	27	45	31	11	14	13	31	19	14	19	26	48
3	6	15	26	34	32	4	25	10	35	19	26	29	34	27
11	6	6	17	36	35	9	5	7	22	26	23	23	26	37
2	9	7	25	53	37	10	10	13	41	24	22	39	39	32
7	3	12	51	45	35	10	5	6	28	40	27	49	14	5
5	10	11	33	26	45	18	14	7		26	36	27	25	36
2	6	7	35	31	32	10	17	12		28	33	27	40	32
	4	9	33	29	55	17	11	11		30	30	51	33	4
	9	10	46	31	41	14	18	7		34	19	41	30	36
	5	7	41	29		7	2	10		21	38	9	16	32
	1	12	38	27		11	13	8		28	31	23	24	28
	11	12	25	22		13	11	17		30	32	21	40	47
	6	17	37	51		13	13	13		35	27	33	34	52
	13	9	15	28		2	4	20		27	45	23	44	24
	6	2	44	42		18	19	14		20	39	35	31	43
	0	8	36	22		18	13	0		22	-2	31	23	29
	8	0	19	43		9	8	16		16	31	32	33	26
	13	9	33	27		7	14	13		30	34	24		38
	7	3	42	32		14	13	15		19	18	33		35
	10	6	46	31				9		33	32	44		19
	10	15	36					12		34	26	29		27
	1		40					7		22	38			32
	9		28					4			37			46
	2		23								29
	8		39								17
	8		42								28
	9		38								24
	7		38								30
	1		49								36
	2		41								18
	6		24								28
	6		48								19
	6										26
											12

## Sheet: Figure5H
pH2AX foci
		Chase
mock	Talazoparib - 16 h	Mock	CB-5083	CuET	CB5083	CuET
0	29	10	24	23	0	10
3	25	0	21	14	1	3
4	41	5	16	25	2	6
1	24	3	19	25	4	0
2	21	7	12	21	4	0
6	24	9	24	23	2	10
2	24	1	31	25	5	3
7	31	2	20	19	4	1
1	34	3	20	33	5	3
2	32	8	21	20	0	0
0	22	17	20	28	9	0
7	28	5	14	13	4	0
6	23	2	33	20	5	2
9	14	4	16	24	1	5
0	32	6	20	20	2	1
9	31	17	10	7	3	0
3	25	9	9	16	1	0
5	23	9	13	19	5	2
10	18	10	10	23	3	11
0	26	10	14	24	5	3
5	18	2	24	29	2	6
6	22	0	16	25	4	5
5	29	6	15	13	3	7
0	33	5	14	28	7	6
1	53	10	33	22	2	5
2	35	10	17	27	1	7
2	44	4	29	24	3	3
10	32	8	22	20	3	0
3	39	5	15	28	4	2
1	28	3	13	22	7	1
1	44	4	22	9	4	6
5	33	0	26	23	2	1
3	26	10	20	12	6	5
6	34	5	40	26	9	2
5	10	7	27	28	2	10
14	37	10	11	22	2	9
3	31	5	26	32	0	1
5	27	5	27	27	5	5
4	41	1	22	17	3	0
5	16	8	30	37	4	2
3	29	6	33	19	2	1
1	24	4	11	40	0	0
7	23	9	16	38	5	2
6	22	6	11	23	5	0
8	31	9	31	21	5	1
5	18	0	12	38	6	5
0	26	13	28	12	3	9
0	17	15	8	36	3	2
3	36	0	11	3	4	4
0	4	5	20	20	2	5
2	35	4	33	25	1	9
1	20	5	25	24	0	8
1	34	8	21	2	1	4
0	46	7	14	19	5	8
10	33	5	20	27	0	8
5	21	6	27	34	8	1
7	27	8	23	11	1	7
4	29	3	28	19	0	6
1	19	10	31	28	2	2
5	28	10	10	20	4	7
3	25	0	23	23	9	12
8	32	1	27	21	0	6
3	28	5	25	9	1	1
3	45	5	15	20	4	6
1	20	4	25	18	1	4
2	4	6	5	17	3	4
9	35	12	16	16	1	2
4	27	7	27	19	3	5
5	17	1	22	34	0	6
6	19	4	27	16	4	3
8	41	9	14	31	2	0
4	17	6	28	16	4	1
4	39	10	9	11	5	0
2	26	4	31	18	8	4
1	31	9	19	17	2	5
4	30	14	18	20	4	9
1	30	2	2	13	4	9
7	23	11	0	29	9	13
8	37	9	30	18	2	4
6	36	9	13	15	6	14
5	29	8	47	3	1	4
1	20	6	42	27	1	1
8	33	8	25	26	5	6
3	31	10	17	39	4	10
7	27	6	36	12	3	7
3	7	8	13	26	1	3
4	42	4	33	16	2	1
1	28	12	26	23	3	5
1	37	11	13	1	1	5
1	38	11	35	10	4	4
0	35	1	32	16	1	2
3	38	2	15	11	0	7
3	39	6	12	25	5	2
0	29	0	17	11	5	3
6	51	12	22	16	0	2
2	30	1	16	24	4	7
3	25	12	10	30	3	2
9	18	1	10	17	1	4
0	22	1	15	21	3	4
1	13	4	28	32	3	3
2	32	6	0	13	3	6
1	41	12	21	21	3	7
7	13	8	30	6	0	0
5	23	13	15	14	12	5
4	30	1	19	19	0	4
8	14	10	17	26	0	0
6	24	20	14	14	1	2
8	25	7	17	8	10	0
1	39	0	6	12	7	8
9	54	3	24	16	2	3
2	18	10	21	22	3	16
4	45	5	1	16	1	1
11	24	2	33	23	4	1
1	26	6	19	18	3	3
3	21	1	18	19	3	8
1	10	3	28	27	3	9
0	26	8	17	33	3	1
2	37	10	42	32	0	1
4	32	2	27	24	5	5
3	23	2	30	24	3	3
2	3	5	35	20	2	12
7	27	0	29	16	5	0
9	15	3	21	14	1	1
4	23	9	8	34	1	0
0	40	0	33	30	5	5
1	20	3	33	20	0	5
6	30	0	19	29	0	7
3	22	2	10	23	2	11
0	23	0	20	17	5	6
2	5	1	0	41	2	7
11	22	14	21	20	5	7
6	33	8	20	21	5	1
3	36	5	20	27	2	0
1	31	7	21	43	1	2
2	24	0	6	26	1	10
2	15	1	29	19	1	0
1	31	3	30	29	2	5
2	47	2	21	16	5	5
0	27	10	6	29	6	1
2	34	12	8	11	4	4
12	30	9	24	10	5	3
5	13	9	26	20	4	0
4	16	6	4	16	2	3
11	38	7	25	19	4	3
0	32	4	28	18	1	3
11	12	0	12	21	2	3
1	29	2	2	26	1	5
2	22	0	17	26	3	8
3	47	0	11	26	5	0
2	24	3	37	15	6	3
3	21	4	22	17	4	5
12	22	7	21	38	0	2
3	31	13	21	19	1	7
1	18	5	27	7	1	7
8	16	12	19	8	1	11
5	18	0	37	6	0	7
4	45	2	29	23	7	0
5	36	13	20	31	0	9
9	28	6	25	26	7	3
1	29	9	21	11	1	0
3	45	8	12	39	1	7
2	29	5	11	18	4	1
1	39	3	22	34	0	9
6	25	3	31	17	3	2
2	28	1	33	29	6	3
0	32	3	29	16	5	1
1	28	2	22	14	3	6
5	16	10	36	24	0	1
10	32	4	23	20	4	10
7	33	13	22	29	0	0
8	15	2	23	19	1	0
0	23	6	11	5	3	8
2	26	8	33	18	6	0
7	15	8	30	15	3	0
3	31	2	7	18	0	3
2	20	9	27	21	2	3
1	38	7	11	16	1	2
11	29	3	22	12	2	1
3	32	3	17	27	1	2
2	20	7	18	16	1	0
0	36	0	11	24	4	6
5	27	3	7	26	2	7
8	39	5	18	28	4	1
1	27	8	25	14	3	2
1	27	5	9	18	1	4
0	51	18	26	26	5	6
4	28	4	22	18	7	5
8	22	1	19	24	0	5
0	34	9	16	20	0	3
10	23	0	10	23	2	6
1	29	7	18	26	7	5
9	54	7	21	29	5	6
6	30	6	18	22	2	4
1	29	5	20	27	4	7
7	26	4	35	7	0	2
5	43	6	26	34	1	5
4	31	2	14	11	3	2
4	31	5	38	27	4	0
0	28	11	21	30	0	7
1	22	8	23	23	6	6
10	31	4	22	9	0	1
0	15	10	9	32	0	4
1	32	1	22	20	0	5
4	36	6	27	23	5	2
2	41	2	2	25	1	3
1	59	1	20	13	6	0
1	43	5	18	20	1	11
2	19	12	30	16	3	9
4	26	2	21	3	2	4
4	16	0	26	8	6	5
6	33	6	16	5	5	8
7	24	3	23	15	7	2
0	35	1	46	27	3	9
3	8	13	7	11	4	12
6	39	9	14	9	3	10
6	36	8	33	17	1	5
7	34	5	16	26	3	6
2	26	4	17	8	2	1
0	38	12	21	14	4	0
4	47	4	7	15	2	2
0	33	5	8	22	2	2
1	22	0	25	21	3	3
7	28	0	6	41	6	14
4	30	13	12	13	6	1
0	29	2	38	19	10	3
9	40	6	9	18	2	4
4	22	0	24	31	0	9
3	28	2	7	21	7	3
3	26	5	9	17	1	5
4	16	5	21	12	4	0
3	12	1	20	18	1	7
7	19	8	12	12	1	2
2	30	14	5	28	7	5
5	29	12	26	1	5	4
3	19	5	10	19	0	6
7	18	7	22	30	2	5
2	34	7	9	23	2	5
4	45	17	21	14	2	3
6	15	4	10	15	3	0
4	33	5	19	23	0	6
5	23	8	23	27	0	4
2	30	4	18	23	8	7
7	30	0	30	4	2	3
7	29	4	30	32	7	7
4	33	17	24	21	0	8
2	30	5	35	10	5	6
0	43	3	19	4	2	4
5	40	6	22	21	2	6
0	11	2	21	24	8	0
2	23	7	19	32	7	5

## Sheet: Figure5I
RAD51 foci
		Chase
mock	Talazoparib - 16 h	Mock	CB-5083	CuET	CB5083	CuET
0	13	2	12	0	3	1
1	13	2	9	10	2	3
0	14	4	17	0	0	3
6	17	14	8	3	0	1
4	6	12	6	12	1	2
0	12	2	11	14	4	3
3	9	8	0	1	2	1
1	12	6	7	9	5	2
3	9	1	6	8	5	1
2	15	1	4	4	0	2
3	17	4	13	6	2	0
5	27	2	7	2	0	2
3	8	1	8	13	0	1
1	13	2	3	8	2	1
0	22	0	8	7	1	4
3	13	10	6	6	3	1
1	5	2	2	10	0	1
4	16	3	1	10	1	0
1	2	4	8	6	1	1
2	1	5	10	7	2	0
0	12	4	7	17	3	1
1	9	0	14	3	7	2
2	17	7	6	7	2	1
3	4	6	5	13	3	0
4	16	0	0	1	1	3
3	17	2	4	6	4	3
3	13	2	2	8	1	2
0	6	8	14	6	0	2
2	14	1	10	3	1	1
3	11	0	0	3	4	0
5	6	2	1	10	0	1
3	12	2	17	7	1	2
0	18	5	11	8	4	2
3	3	4	13	9	2	1
5	15	2	7	2	0	3
0	16	4	11	4	0	2
4	0	4	3	3	1	0
3	13	15	5	11	3	3
0	22	9	14	10	3	2
6	21	2	13	15	2	1
2	24	4	13	0	1	1
0	16	1	13	0	1	2
1	16	3	15	9	0	2
1	24	4	0	10	0	1
2	15	0	13	3	1	2
5	15	12	6	4	2	0
2	10	0	9	5	0	1
1	10	0	4	6	2	0
1	17	8	8	12	1	3
1	10	1	7	10	0	1
2	8	2	11	6	6	3
4	15	0	7	2	3	0
1	15	11	5	9	1	1
4	2	3	3	15	0	1
1	11	2	9	3	0	2
1	10	4	0	13	2	2
1	18	2	5	2	1	2
5	8	2	10	8	2	0
4	16	8	0	0	3	0
4	22	1	4	3	4	2
4	17	7	6	13	0	3
2	12	2	13	4	1	1
1	14	5	5	2	2	3
1	15	2	2	4	3	2
2	5	2	8	12	0	1
1	1	6	6	3	2	1
1	19	2	12	1	3	1
4	9	1	0	9	1	0
2	21	3	11	1	5	3
2	9	5	3	17	1	1
2	20	14	5	1	1	3
1	9	7	10	8	2	0
3	11	2	4	2	0	1
2	13	12	0	0	2	2
7	19	0	4	8	2	0
0	12	9	0	3	0	1
5	23	18	6	15	3	2
3	12	2	11	7	0	1
2	12	0	9	10	3	1
4	7	1	5	14	2	1
3	12	4	8	4	1	1
1	20	7	5	4	4	2
5	8	1	8	8	2	1
4	21	2	13	1	2	1
0	24	8	13	10	2	3
4	3	1	5	9	2	2
4	12	3	13	0	2	2
2	8	3	15	13	0	2
3	10	1	9	5	1	2
3	17	1	10	8	4	2
3	14	0	11	8	3	1
4	2	4	7	10	2	1
6	15	3	12	13	0	1
2	20	0	6	14	4	0
0	5	4	7	1	0	2
4	2	0	9	8	1	1
3	16	5	16	9	5	0
5	19	6	7	4	3	0
1	5	7	0	5	2	3
1	11	7	12	7	0	2
4	7	6	0	11	1	2
2	11	10	9	7	1	1
2	4	5	5	12	1	2
4	9	4	8	9	3	3
5	3	7	7	1	0	1
0	15	11	2	10	2	0
0	9	5	0	7	4	3
4	2	5	2	11	4	3
2	19	8	6	9	1	0
5	20	1	6	4	3	2
3	14	3	8	16	4	3
2	18	4	8	9	8	1
1	28	1	7	6	3	1
1	7	1	9	1	3	2
2	16	10	11	8	1	2
3	18	4	12	8	2	0
1	12	10	11	7	2	2
3	11	0	0	0	0	3
1	4	8	1	4	0	1
3	9	9	2	3	1	2
2	9	2	2	13	0	1
2	15	6	5	7	4	1
1	19	7	4	6	1	1
4	0	8	8	2	3	1
4	19	5	7	6	2	0
6	16	4	8	8	3	1
4	17	9	6	15	0	2
4	11	0	2	8	1	1
2	18	1	0	3	0	1
6	15	9	6	12	1	2
0	20	7	12	12	3	1
2	13	2	4	1	3	2
0	9	8	2	7	3	3
2	12	4	3	7	2	3
4	17	2	1	0	1	1
5	2	0	15	4	1	2
4	5	11	0	3	0	0
0	14	1	11	13	2	3
5	11	7	12	12	2	3
1	10	0	5	3	4	1
3	14	6	13	3	3	2
4	16	1	0	10	0	2
3	19	1	5	4	0	0
3	22	3	12	7	0	1
1	17	3	16	2	1	1
2	10	3	10	4	0	2
3	8	2	7	1	3	2
0	12	3	7	5	0	2
3	7	0	13	5	0	1
2	17	7	4	4	1	2
6	2	4	11	5	1	0
5	28	5	7	0	1	1
3	15	3	10	6	0	0
2	17	15	8	5	1	2
4	8	4	6	5	0	2
0	14	5	1	5	1	1
5	28	3	13	1	2	3
3	12	2	11	6	0	0
0	11	10	8	13	5	2
0	10	2	1	14	0	1
3	3	3	11	5	2	2
4	18	5	4	16	3	3
1	17	0	4	14	3	0
4	12	13	13	12	1	2
4	12	4	15	12	2	1
1	10	1	8	12	0	3
4	17	1	11	13	1	3
1	16	7	13	8	0	2
4	12	11	7	2	0	1
4	10	7	7	14	4	2
5	17	2	0	13	9	2
1	7	3	5	1	0	1
2	4	10	0	8	2	2
1	11	9	11	5	0	3
2	9	9	5	3	0	0
5	12	1	13	8	1	2
2	17	6	18	0	2	3
1	0	3	5	2	4	3
1	7	9	9	8	0	0
2	22	9	3	6	1	1
4	15	1	0	11	4	2
3	20	1	5	13	1	1
6	14	1	7	13	2	1
3	16	0	10	6	0	2
2	13	14	6	2	0	2
1	23	1	2	0	1	2
1	11	7	8	13	4	1
0	12	5	9	11	2	3
6	12	5	2	5	3	0
0	19	0	4	2	2	1
0	9	3	1	13	3	1
6	21	5	0	6	5	1
2	17	9	4	7	3	0
2	4	5	4	0	2	2
0	16	5	2	13	2	2
2	12	8	8	10	0	1
1	8	3	0	6	2	0
1	20	12	3	9	2	0
3	14	9	6	9	2	1
4	5	0	10	5	1	1
3	21	3	5	5	2	0
1	23	7	0	5	1	1
5	7	0	4	13	3	0
6	11	3	11	10	0	3
3	15	0	3	3	3	1
3	8	8	9	14	4	1
2	7	4	11	8	3	2
1	6	2	0	6	0	2
3	12	1	6	6	0	0
2	6	4	0	1	1	2
1	21	6	1	12	0	1
4	24	5	6	5	2	2
0	10	7	4	14	2	0
6	20	4	0	10	0	1
3	16	5	5	13	2	2
2	6	1	2	0	0	2
7	18	12	4	4	2	3
5	13	6	1	15	3	3
6	4	6	5	7	5	2
1	14	5	5	0	1	0
3	6	5	16	10	1	2
4	12	9	11	6	2	2
2	18	15	3	8	4	1
3	16	5	16	9	1	2
4	11	4	7	13	1	0
2	14	3	2	5	0	3
7	6	8	10	15	0	2
5	2	4	8	4	1	1
0	18	1	8	6	0	1
2	25	2	7	9	2	1
2	25	2	12	5	0	1
2	12	6	10	5	2	2
1	8	2	1	10	5	3
2	14	9	11	5	4	0
5	6	0	8	10	1	3
3	24	0	8	3	2	2
1	9	10	14	10	2	1
2	9	6	13	6	3	0
2	14	3	8	7	3	1
1	7	6	3	3	3	1
1	13	0	5	3	0	2
3	17	0	9	1	1	1
3	19	2	2	7	0	1
0	9	8	14	19	3	1
1	3	8	7	17	3	2
3	3	4	5	0	5	1
4	0	7	8	6	0	2
6	23	3	13	12	3	2
5	5	2	6	6	3	3
5	5	6	1	1	2	1
