# Supplementary material for: The ubiquitin-dependent ATPase p97 removes cytotoxic trapped PARP1 from chromatin
Source: Nat Cell Biol. 2022 Jan 10;24(1):62–73. doi: 10.1038/s41556-021-00807-6 (PMC8760077; doi:10.1038/s41556-021-00807-6)
Supplement: Source Data Fig. 6 — Statistical source data. [file 41556_2021_807_MOESM12_ESM.xlsx]

## Sheet: Figure6B
CAL51 WT				[CB-5083] nM
[Olaparib] µM	DMSO			100 nM			150 nM			200 nM
0	0.97	1.05	1.02	1	0.95	0.9	0.82	0.75	0.71	0.9	0.75	0.8
0.1	0.91	0.98	1.03	0.85	0.75	0.72	0.62	0.5	0.51	0.55	0.51	0.42
0.5	1.01	0.97	0.9	0.65	0.58	0.51	0.51	0.43	0.46	0.23	0.15	0.34
1	0.85	0.91	0.8	0.49	0.42	0.5	0.39	0.43	0.3	0.18	0.1	0.05
5	0.45	0.55	0.42	0.2	0.12	0.14	0.14	0.2	0.1	0.07	0.11	0.03
10	0.12	0.05	0.09	0.02	0.06	0.03	0.02	0.04	0.01	0.01	0.04	0.05

## Sheet: Figure6C
CAL51 WT				[CuET] nM
[Olaparib] µM	DMSO			8 nM			12 nM			25 nM
0	0.91	1	0.97	0.91	1	0.97	0.51	0.6	0.57	0.36	0.45	0.42
0.1	0.97	1.02	0.93	0.62	0.67	0.75	0.37	0.42	0.5	0.22	0.27	0.3
0.5	0.82	0.95	0.92	0.56	0.5	0.65	0.31	0.25	0.7	0.16	0.1	0.25
1	0.87	0.9	0.75	0.52	0.57	0.42	0.27	0.32	0.17	0.12	0.2	0.02
5	0.32	0.4	0.45	0.32	0.4	0.45	0.32	0.4	0.2	0.2	0.15	0.1
10	0.12	0.1	0.08	0.12	0.1	0.08	0.12	0.1	0.08	0.12	0.1	0.08

## Sheet: Figure6D
CAL51 WT				[MMS] mM
[Talazoparib] nM	0			1.5625			3.125			6.25			12.5			25			50			100
1000	0.0279	0.0284	0.0313	0.0332	0.0217	0.0476	0.0298	0.0211	0.0216	0.0143	0.0179	0.029	0.0154	0.0116	0.0184	0.0139	0.0129	0.0183	0.0151	0.0141	0.0123	0.0057	0.012	0.0118
600	0.046	0.0889	0.0821	0.0618	0.0651	0.0542	0.0424	0.0403	0.0447	0.0331	0.0322	0.0477	0.0275	0.024	0.0195	0.0212	0.0198	0.0178	0.0204	0.0164	0.0216	0.0161	0.0137	0.0169
200	0.0828	0.115	0.1257	0.0865	0.0847	0.1162	0.0793	0.0619	0.0442	0.0511	0.0321	0.0416	0.0224	0.0201	0.0262	0.0179	0.0384	0.0244	0.0163	0.0178	0.0198	0.0133	0.0112	0.0109
50	0.199	0.2805	0.4215	0.2923	0.3539	0.3313	0.2254	0.2994	0.2155	0.1675	0.1435	0.1116	0.0615	0.0595	0.0619	0.0342	0.0248	0.03	0.0246	0.0256	0.0218	0.0259	0.0193	0.0192
15	0.4368	0.5242	0.5562	0.4994	0.5024	0.5008	0.4474	0.467	0.5279	0.3175	0.2659	0.3208	0.1824	0.1272	0.1357	0.0402	0.0474	0.0325	0.0258	0.0285	0.0322	0.0204	0.0172	0.0181
5	0.8569	0.8697	0.8683	0.8987	0.9797	0.9464	0.9544	0.8122	0.8258	0.7571	0.7183	0.8323	0.5306	0.5704	0.5986	0.2822	0.1924	0.1983	0.0771	0.0606	0.0678	0.0409	0.0357	0.0366
1	0.7827	0.9055	0.8141	0.9428	0.8499	0.7985	1.0226	0.9385	1.0095	1.0781	1.0072	0.9998	1.1075	0.9836	0.9774	0.8064	0.8009	0.9941	0.7297	0.7903	0.3595	0.0905	0.1751	0.2831
0	1.1299	1.0536	1.0225	1.2717	1.2857	1.2605	1.216	1.1338	1.2812	1.2207	1.2954	1.3474	1.2989	1.2776	1.2453	1.3363	1.2624	1.1547	1.0937	1.2006	0.6479	0.5294	0.7351	0.8201
CAL51 WT				[MMS] mM
[CB-5083] nM	0			1.5625			3.125			6.25			12.5			25			50			100
0	0.747	1.0073	1.0398	0.9466	1.0158	1.0433	0.9044	1.0251	1.0121	1.0276	1.0589	1.1724	1.0325	1.0695	1.1762	1.1544	1.1267	1.1117	1.1517	1.1094	0.7134	0.38	0.5933	0.7141
100	0.9191	1.09	0.9696	1.0673	1.0751	1.0015	1.0704	1.1287	1.0907	1.1622	1.0608	1.0321	1.1829	1.15	1.0538	1.1722	1.1828	1.1288	1.1139	1.0254	0.6228	0.4376	0.5642	0.8493
150	0.686	0.6048	0.7467	0.6928	0.7079	0.6855	0.6808	0.6137	0.7338	0.7421	0.7824	0.8344	0.6764	0.7821	0.6978	0.9441	0.8353	0.8646	0.8488	0.991	0.5558	0.264	0.5828	0.5924
200	0.568	0.5559	0.6371	0.5884	0.6422	0.7714	0.6574	0.2855	0.9797	0.2974	0.3781	0.5659	0.5704	0.9217	0.5897	0.5543	0.8021	0.6618	0.7076	0.53	0.4299	0.3695	0.5988	0.6194
250	0.231	0.274	0.2836	0.2299	0.2465	0.193	0.3749	0.1892	0.3412	0.2435	0.2552	0.2543	0.2254	0.1767	0.249	0.2523	0.249	0.151	0.6696	0.3224	0.2011	0.082	0.3924	0.3818
300	0.2097	0.2239	0.2545	0.242	0.203	0.247	0.2639	0.134	0.1839	0.1807	0.2357	0.1522	0.1901	0.2015	0.1693	0.1836	0.328	0.2131	0.2095	0.1848	0.1512	0.1403	0.2393	0.2789
350	0.0663	0.0796	0.0875	0.0675	0.0822	0.0487	0.0789	0.0897	0.0697	0.0901	0.0876	0.0579	0.0858	0.0838	0.0751	0.0732	0.1184	0.0824	0.0935	0.0737	0.0678	0.0603	0.0788	0.0933
400	0.0501	0.0594	0.0573	0.0633	0.0402	0.0472	0.0622	0.0509	0.0554	0.0426	0.0573	0.0473	0.0441	0.0685	0.0561	0.0476	0.0605	0.0401	0.0614	0.038	0.0193	0.0224	0.0498	0.0642
CAL51 PARP1-/-				[MMS] mM
[Talazoparib] nM	0			1.5625			3.125			6.25			12.5			25			50			100
1000	0.2016	0.1925	0.1854	0.2094	0.2253	0.2271	0.2238	0.2404	0.2477	0.2096	0.2231	0.2499	0.189	0.1597	0.1552	0.0882	0.1061	0.0774	0.0327	0.0224	0.0043	0.0039	0.0155	0.0225
600	0.4317	0.4677	0.5808	0.5308	0.5269	0.5561	0.5363	0.554	0.5733	0.5755	0.5264	0.5255	0.5512	0.4934	0.4274	0.3266	0.3628	0.3108	0.1361	0.0594	0.0325	0.0172	0.0325	0.0286
200	0.7481	0.8987	0.7917	0.7772	0.7927	0.8262	0.8441	0.8849	0.6596	0.7108	0.7233	0.8305	0.7628	0.8055	0.5502	0.6016	0.655	0.6179	0.3771	0.2662	0.0942	0.031	0.0481	0.0598
50	1.0959	0.8805	0.7958	0.9971	1.0094	1.0232	0.9104	0.9895	0.929	0.8258	0.9736	0.7207	0.8016	0.6899	0.8181	0.5929	0.8699	0.6871	0.5294	0.4697	0.1741	0.0811	0.0978	0.1656
15	1.027	1.1346	1.0936	1.1332	0.9426	0.9841	0.999	0.9737	1.1939	1.0809	1.2117	1.0126	1.1302	0.9169	0.954	0.8715	0.8671	0.7554	0.6478	0.4929	0.2481	0.0964	0.2311	0.2403
5	0.9771	1.0472	0.8854	1.1963	1.0784	0.9324	0.934	1.1536	0.8817	1.0088	1.1209	1.1186	1.1392	1.0526	1.0327	0.922	0.9567	0.934	0.6788	0.5896	0.3595	0.1991	0.2685	0.3202
1	0.8631	0.9464	0.8342	1.0259	1.1063	1.2511	1.1913	1.1421	1.1975	1.1141	0.9852	1.1656	0.99	1.1096	0.886	0.9965	0.8967	0.996	0.626	0.6032	0.3554	0.2092	0.3152	0.4796
0	0.8915	1.1457	1.1516	1.1512	1.3662	1.2663	1.0367	1.0624	1.016	1.102	1.141	0.9779	1.159	1.1127	1.0098	0.9724	1.0473	0.7211	0.6203	0.5569	0.3397	0.1777	0.3569	0.4731
CAL51 PARP1-/-				[MMS] mM
[CB-5083] nM	0			1.5625			3.125			6.25			12.5			25			50			100
0	0.9319	0.9362	0.943	0.9311	1.1066	1.2238	1.2921	0.9767	1.0285	1.2113	0.9042	0.9544	1.193	1.3107	0.9199	1.1111	1.0904	0.7704	0.7288	0.6203	0.3309	0.2361	0.3861	0.4188
100	0.6136	0.8725	0.9574	0.8648	0.8816	0.8682	0.9089	0.9053	0.7868	0.7455	0.8175	0.759	0.9338	0.9347	0.8311	0.7496	0.8251	0.789	0.6789	0.5669	0.2322	0.2305	0.3304	0.4605
150	0.4993	0.5109	0.5644	0.5536	0.5681	0.6096	0.4973	0.7019	0.6678	0.7213	0.7238	0.6919	0.8019	0.5867	0.5916	0.6969	0.7009	0.6674	0.66	0.4573	0.2687	0.1895	0.2594	0.3365
200	0.4712	0.458	0.4258	0.5112	0.5374	0.5381	0.4876	0.4838	0.5841	0.5133	0.6034	0.5288	0.5852	0.5651	0.5174	0.4665	0.544	0.4655	0.5143	0.4086	0.2188	0.1426	0.2699	0.3024
250	0.3531	0.3465	0.4087	0.384	0.4772	0.4396	0.4333	0.308	0.4072	0.321	0.5512	0.498	0.5054	0.4155	0.502	0.4692	0.4536	0.5333	0.3282	0.2705	0.144	0.1044	0.1912	0.2668
300	0.2466	0.2998	0.2921	0.2847	0.2163	0.3049	0.3498	0.2785	0.3319	0.2924	0.3166	0.2881	0.3159	0.2497	0.2821	0.3185	0.3222	0.2511	0.2851	0.2246	0.096	0.0705	0.1077	0.1167
350	0.1739	0.1596	0.2102	0.149	0.1795	0.1953	0.1693	0.2235	0.2208	0.1698	0.1916	0.1897	0.2307	0.1929	0.197	0.254	0.1851	0.131	0.1534	0.1178	0.0715	0.0489	0.0947	0.0865
400	0.092	0.0965	0.0984	0.0953	0.0895	0.1174	0.1096	0.0709	0.1004	0.0788	0.1127	0.0994	0.093	0.0933	0.1081	0.1139	0.0993	0.0905	0.0852	0.0689	0.023	0.0153	0.0474	0.0476

## Sheet: Figure6E
CAL51 WT				[Temozolomide] μM
[Talazoparib] nM	0			15.625			31.25			62.5			125			250			500			1000
1000	0.0408	0.0416	0.04	0.0145	0.0194	0.0206	0.0144	0.0145	0.017	0.0127	0.0116	0.0185	0.0137	0.01	0.0093	0.0086	0.0085	0.0068	0.0045	0.0065	0.0059	0.0063	0.0065	0.0041
600	0.0727	0.0584	0.0908	0.0194	0.0252	0.0244	0.0168	0.0213	0.0181	0.0118	0.0164	0.0122	0.0107	0.0137	0.0111	0.0098	0.0092	0.0092	0.0069	0.0039	0.006	0.0055	0.0065	0.0058
200	0.1329	0.1566	0.1264	0.0318	0.0356	0.0333	0.0234	0.0153	0.0185	0.0174	0.018	0.0161	0.0136	0.0112	0.0129	0.0095	0.0084	0.012	0.0086	0.0066	0.0078	0.0085	0.0063	0.0087
50	0.3465	0.3771	0.3368	0.0589	0.0736	0.0637	0.0273	0.0217	0.035	0.024	0.0144	0.0222	0.0156	0.0153	0.0157	0.0129	0.0104	0.0105	0.0084	0.0084	0.0083	0.0074	0.0064	0.0074
15	0.6067	0.574	0.7255	0.1596	0.1383	0.1504	0.0666	0.0712	0.0879	0.0218	0.025	0.0264	0.0194	0.0205	0.0193	0.0117	0.0116	0.011	0.0083	0.0113	0.0081	0.0079	0.0069	0.012
5	0.7796	0.7537	0.86	0.4516	0.5452	0.4499	0.1684	0.1434	0.1652	0.0653	0.0453	0.0527	0.024	0.0248	0.0353	0.0152	0.0174	0.0145	0.0113	0.0081	0.0165	0.0097	0.0067	0.0108
1	0.9067	0.9711	0.9873	0.9503	0.8806	1.0751	0.8389	0.957	0.8776	0.7426	0.5596	0.4001	0.3242	0.2496	0.2358	0.086	0.0514	0.0396	0.0292	0.0243	0.0259	0.0168	0.0143	0.0183
0	0.9831	1.0495	1.0504	1.1838	1.1512	1.2404	1.1487	1.155	1.0299	1.139	1.1773	1.188	1.1867	1.1256	1.2471	1.064	1.1316	1.0255	0.6029	0.4089	0.2636	0.0546	0.0409	0.0597
CAL51 WT				[Temozolomide] μM
[CB-5083] nM	0			15.625			31.25			62.5			125			250			500			1000
0	0.9061	0.9657	1.0451	1.1123	1.0974	1.0384	1.1316	0.9644	1.1935	1.1708	1.1163	1.1059	1.1201	1.1677	1.143	1.0122	0.8757	1.0121	0.5312	0.444	0.2252	0.0599	0.0532	0.0741
100	0.8653	0.9565	1.0413	0.8956	0.935	0.9904	1.0109	0.9603	1.0031	0.9961	1.0855	0.9805	0.9189	1.0851	1.0091	0.8953	0.9237	0.8668	0.3989	0.3705	0.2134	0.0603	0.0716	0.0565
150	0.7326	0.5505	0.8006	0.7644	0.8192	0.9049	0.7889	0.8727	0.7943	0.6845	0.7745	0.9011	0.8661	0.8329	0.8796	0.7818	0.6462	0.7744	0.3545	0.2396	0.1553	0.0417	0.04	0.0489
200	0.5501	0.4937	0.5106	0.4809	0.5628	0.6848	0.5784	0.5307	0.6063	0.6458	0.6744	0.5227	0.6609	0.621	0.5545	0.5757	0.5741	0.5608	0.2026	0.1901	0.0764	0.0357	0.0403	0.0414
250	0.3541	0.3322	0.3279	0.2475	0.2731	0.3927	0.296	0.2743	0.3411	0.3746	0.3623	0.3536	0.4389	0.3614	0.3599	0.389	0.3184	0.3231	0.1806	0.1077	0.0297	0.0332	0.041	0.0454
300	0.1602	0.1653	0.1665	0.1585	0.1483	0.1506	0.1823	0.1831	0.1201	0.1967	0.1998	0.1796	0.1653	0.2206	0.1621	0.18	0.2126	0.1546	0.0936	0.0622	0.0352	0.0255	0.0193	0.0271
350	0.0603	0.0823	0.0807	0.0775	0.085	0.0872	0.086	0.0846	0.0894	0.1008	0.1014	0.1	0.1016	0.1362	0.0989	0.0793	0.0798	0.0682	0.0395	0.0365	0.0277	0.0177	0.0188	0.0229
400	0.0307	0.0356	0.0435	0.0356	0.0473	0.042	0.034	0.0384	0.0423	0.0675	0.0541	0.0485	0.055	0.0452	0.0471	0.0415	0.038	0.0444	0.0196	0.0215	0.0088	0.0044	0.0095	0.0128
CAL51 PARP1-/-				[Temozolomide] μM
[Talazoparib] nM	0			15.625			31.25			62.5			125			250			500			1000
1000	0.1584	0.2194	0.2575	0.1321	0.1739	0.1155	0.137	0.1006	0.1097	0.0309	0.0436	0.0419	0.0442	0.0305	0.028	0.0166	0.0216	0.0171	0.0136	0.009	0.0018	0.0016	0.0102	0.0139
600	0.621	0.7248	0.5625	0.5773	0.5915	0.5527	0.3864	0.5605	0.4434	0.3117	0.1604	0.2032	0.0303	0.0604	0.0372	0.028	0.0166	0.0198	0.0203	0.0189	0.009	0.0132	0.0078	0.0131
200	0.7173	0.7461	0.6347	0.6686	0.6755	0.6236	0.6753	0.6457	0.5606	0.4171	0.4566	0.3389	0.298	0.0723	0.1387	0.0262	0.0548	0.0281	0.0112	0.013	0.0135	0.0087	0.0137	0.0172
50	0.8117	0.966	1.0332	0.9538	0.8296	0.8986	0.8577	0.971	0.8884	0.652	0.663	0.7	0.3104	0.4051	0.2473	0.0649	0.0717	0.0886	0.0173	0.0235	0.0193	0.0194	0.0149	0.0153
15	0.9882	0.926	1.1281	0.9608	1.1431	1.0181	1.0661	0.9834	0.9142	0.8266	0.7949	0.6963	0.4566	0.5352	0.5251	0.0994	0.1341	0.1097	0.029	0.0204	0.0263	0.0194	0.0164	0.0182
5	0.9006	0.8	0.8688	0.8873	0.9114	0.8525	1.0187	1.014	0.9258	0.978	0.8891	0.9889	0.6875	0.8285	0.7081	0.271	0.2514	0.1901	0.0268	0.0255	0.0295	0.0215	0.0152	0.0197
1	0.9515	1.1156	1.1183	1.0354	0.892	1.136	0.8472	1.0381	1.2398	0.87	0.9133	0.9451	0.9046	0.8081	0.9413	0.3525	0.5056	0.4748	0.0834	0.0939	0.0587	0.0185	0.0195	0.0232
0	0.8509	1.0235	0.8733	1.0353	1.0723	1.1547	1.0201	1.0364	1.0676	1.007	1.0983	1.0397	0.9213	1.1379	1.1106	0.6363	0.6666	0.5563	0.1372	0.1004	0.0607	0.0241	0.0213	0.0276
CAL51 PARP1-/-				[Temozolomide] μM
[CB-5083] nM	0			15.625			31.25			62.5			125			250			500			1000
0	1.0899	1.0257	1.1367	1.0285	1.3609	0.942	1.0804	1.1274	1.0961	1.0792	1.118	0.7963	0.9987	1.0308	0.8987	0.7312	0.6001	0.6063	0.2183	0.1178	0.0671	0.0255	0.018	0.0274
100	0.7312	0.8254	0.9151	0.802	0.6962	0.8639	0.7327	0.8927	0.9339	0.8942	0.8316	0.804	0.59	0.6536	0.6641	0.6058	0.4072	0.5228	0.0686	0.0797	0.0497	0.0331	0.016	0.0212
150	0.7337	0.6764	0.7325	0.5701	0.6138	0.6991	0.7522	0.7941	0.8707	0.7257	0.7689	0.6905	0.6924	0.7314	0.607	0.2493	0.4393	0.235	0.1289	0.0684	0.0564	0.023	0.0258	0.0225
200	0.5769	0.5574	0.5552	0.5016	0.5032	0.7065	0.5864	0.5043	0.501	0.5238	0.4777	0.687	0.5465	0.5232	0.507	0.3148	0.2528	0.2675	0.071	0.035	0.0392	0.0255	0.0174	0.0207
250	0.4982	0.3693	0.4969	0.5274	0.5052	0.4415	0.4533	0.3779	0.3956	0.4607	0.4092	0.5067	0.4881	0.3546	0.4047	0.1682	0.2927	0.1742	0.0804	0.0387	0.0373	0.0155	0.0149	0.0138
300	0.2497	0.2792	0.2815	0.2969	0.3149	0.3531	0.1713	0.3687	0.2673	0.3955	0.2888	0.332	0.3005	0.3323	0.2121	0.1681	0.1516	0.1759	0.0473	0.0333	0.025	0.0188	0.0121	0.0199
350	0.1944	0.1281	0.2129	0.139	0.2057	0.1645	0.1866	0.1531	0.2441	0.1978	0.2407	0.1738	0.2322	0.1681	0.2353	0.0882	0.1606	0.0742	0.0512	0.0283	0.0196	0.0146	0.0121	0.0134
400	0.056	0.0575	0.0459	0.0893	0.0585	0.09	0.0481	0.0851	0.0663	0.0859	0.0595	0.0925	0.0412	0.0631	0.0492	0.0484	0.0312	0.0429	0.0237	0.018	0.0046	0.0021	0.0071	0.0119

## Sheet: Figure6F
DLD1 WT					CB-5083
Talazoparib [nM]	Mock				200				300				400
0	0.983568	0.991608	1.01085	1.01397	1.0412	0.963958	0.992392	1.03872	0.980046	0.968455	0.925323	0.941396	0.0731608	0.251186	0.203083	0.722923
0.015625	NA	NA	NA	NA	NA	NA	NA	NA	NA	NA	NA	NA	NA	NA	NA	NA
0.0625	NA	NA	NA	NA	NA	NA	NA	NA	NA	NA	NA	NA	NA	NA	NA	NA
0.25	NA	NA	NA	NA	NA	NA	NA	NA	NA	NA	NA	NA	NA	NA	NA	NA
0.5	0.933712	0.959486	0.986115	1.00479	0.934883	1.0186	0.754443	0.98292	0.922896	0.979406	0.93239	0.936886	0.73658	0.452157	0.640265	0.672193
2	0.998183	0.941765	1.01434	0.959463	0.998943	1.01913	0.976243	0.985064	0.941247	0.921172	0.902085	0.907877	0.317313	0.333818	0.259826	0.37
8	0.819555	0.904558	0.97495	0.986878	0.969536	0.976672	0.955037	0.932751	0.759407	0.593902	0.883305	0.790481	0.228358	0.100522	0.350355	0.16435
25	0.756871	0.904595	0.882327	0.905486	0.892307	0.931274	0.92162	0.914077	0.520753	0.722162	0.603522	0.705239	0.223867	0.175399	0.173009	0.164715
100	0.485413	0.619309	0.737849	0.694073	0.467001	0.530213	0.428696	0.451233	0.208741	0.176007	0.317516	0.158543	0.0301594	0.049465	0.0343461	0.0360863
DLD1 BRCA2-/-					CB-5083
Talazoparib [nM]	Mock				200				300				400
0	0.962631	1.01023	1.01866	1.00849	0.772541	0.816906	0.75594	0.835864	0.530606	0.374439	0.419694	0.483287	0.0457675	0.10379	0.0193749	0.045499
0.015625	1.00845	1.05237	1.02985	1.06426	0.924689	0.764604	0.875504	0.788	0.365949	0.526026	0.638928	0.482113	0.112348	0.165856	0.242888	0.183715
0.0625	0.962865	1.01807	0.986696	0.967385	0.688133	0.573252	0.657321	0.642303	0.375955	0.475123	0.485349	0.482805	0.0339792	0.0694893	0.0490378	0.0520566
0.25	0.973081	1.00229	0.979834	0.923969	0.590589	0.71413	0.550928	0.70387	0.326483	0.326569	0.371035	0.299516	0.0624795	0.0460633	0.0701782	0.0550595
1	0.674696	0.668782	0.65444	0.723292	0.336935	0.318459	0.28684	0.273299	0.052409	0.0286703	0.0659209	0.0401663	0.163486	0.00338591	0.0626823	0.0710032
4	0.190445	0.21377	0.190124	0.203441	0.0209625	0.0296527	0.0253705	0.0292777	0.00790271	0.00958093	0.0109509	0.0082472	0.00825853	0.00375532	0.00571683	0.00552193
8	NA	NA	NA	NA	NA	NA	NA	NA	NA	NA	NA	NA	NA	NA	NA	NA
25	NA	NA	NA	NA	NA	NA	NA	NA	NA	NA	NA	NA	NA	NA	NA	NA
100	NA	NA	NA	NA	NA	NA	NA	NA	NA	NA	NA	NA	NA	NA	NA	NA

## Sheet: Figure6G
WB1P organoid
	DMSO			[Talazoparib] = 6 pM
[CB-5083] nM	0	100 nM	200 nM	0	100 nM	200 nM
	0.980661	1.07603	0.863062	0.926762	0.357311	0.403708
	0.980984	0.775402	1.01319	0.860926	0.392459	0.381312
	1.01725	0.98822	1.12039	0.837454	0.385593	0.355619
	1.0211	1.16035	1.00336	0.87923	0.602726	0.493257

## Sheet: Figure6H
KCL014BCPO
				[CB-5083] nM
[Talazoparib] nM	0nM			150nM			200nM			250nM
0	1	1	1	0.623113	1.11428	1.07952	0.525879	1.06809	0.991763	0.377105	0.428299	0.451365
0.1	0.91951	0.96	0.918861	0.790294	1.16047	1.05001	0.679249	0.692187	0.576237	0.583561	0.328483	0.222949
0.5	0.88733	0.85	0.9	0.845619	0.515685	0.433299	0.601871	0.559235	0.51988	0.530436	0.061777	0.048095
1	0.75	0.670644	0.701819	0.64057	0.547073	0.52064	0.669857	0.454211	0.431877	0.25	0.016657	0.018826
5	0.527147	0.480748	0.370888	0.396822	0.444867	0.335368	0.46241	0.257967	0.206427	0.305215	0.011057	0.019071
10	0.34659	0.295062	0.195004	0.378334	0.09641	0.176791	0.267864	0.05022	0.132201	0.187176	0.009452	0.012526
