# Supplementary material for: The ubiquitin-dependent ATPase p97 removes cytotoxic trapped PARP1 from chromatin
Source: Nat Cell Biol. 2022 Jan 10;24(1):62–73. doi: 10.1038/s41556-021-00807-6 (PMC8760077; doi:10.1038/s41556-021-00807-6)
Supplement: Source Data Extended Data Fig. 3 — Statistical source data. [file 41556_2021_807_MOESM15_ESM.xlsx]

## Sheet: Ex Data. 3C
	HCT116		SUMO2/3	Ubiquitin
	Wild type	mock	1	1
		MMS	4.63395	15.7294
		MMS+Talazoparib	7.52488	24.569
	PIAS4-/-	mock	1.04805	1.0141
		MMS	1.55658	3.15419
		MMS+Talazoparib	2.03289	2.72414

## Sheet: Ex Data. 3G
	MCF7		SUMO2/3	Ubiquitin
	Wild type	mock	1	1
		MMS	2.57391	9.54956
		MMS+Talazoparib	5.84745	11.7458
	RNF4-/-	mock	2.11855	1.03279
		MMS	5.25282	3.05504
		MMS+Talazoparib	10.8467	2.8635
