# Supplementary material for: The ubiquitin-dependent ATPase p97 removes cytotoxic trapped PARP1 from chromatin
Source: Nat Cell Biol. 2022 Jan 10;24(1):62–73. doi: 10.1038/s41556-021-00807-6 (PMC8760077; doi:10.1038/s41556-021-00807-6)
Supplement: Source Data Extended Data Fig. 5 — Statistical source data. [file 41556_2021_807_MOESM18_ESM.xlsx]

## Sheet: Ex Data. 5A
		HCT116 cells
	Talazoparib (hour)	WT		PIAS4 KO
	0	1	1	0.87	1.15
	0.5	3.89	4.35	3.75	3.33
	1	4.33	3.65	3.91	4.98
	2	4	4.91	4.1	4.72
	4	3.94	3.78	3.23	3.1
	8	1.61	1.57	2.07	2.91
	12	1.43	1.38	2.03	2.45

## Sheet: Ex Data. 5B
		MCF7 cells
	Talazoparib (hour)	WT		RNF4 KO
	0	1	1	1.401	1.348
	0.5	4.805	5.762	6.299	5.89
	1	5.1	4.951	6.53	4.98
	2	4.584	6.875	6.305	5.666
	4	4.814	6.033	6.685	6.015
	8	2.652	2.979	6.423	4.877
	12	1.998	2.251	6.606	4.561

## Sheet: Ex Data. 5G
	p97-WT	p97-WT	p97-E578Q	p97-E578Q	p97-E578Q	p97-E578Q
	PARP1-WT	PARP1-WT	PARP1-WT	PARP1-WT	PARP1-del.p119K120S
	DMSO	MMS/Talazoparib	DMSO	MMS/Talazoparib	DMSO	MMS/Talazoparib
	0	26	2	55	0	67
	0	7	12	51	0	0
	0	20	5	60	0	0
	0	0	5	43	1	0
	0	1	2	21	0	1
	0	0	1	42	44	1
	1	12	0	0	0	8
	0	1	1	57	0	0
	0	8	0	0	0	0
	0	8	0	19	0	0
	0	33	47	38	0	13
	0	12	0	21	2	2
	0	0	29	25	0	0
	3	0	0	9	0	1
	0	1	1	7	1	1
	2	3	4	21	0	0
	11	12	6	5	0	2
	3	6	0	4	1	0
	1	1	4	5	3	0
	0	21	2	8	0	0
	0	2	0	3	6	0
	0	0	24	4	0	3
	0	0	0	43	2	0
	57	7	0	5	0	0
	0	18	17	5	1	0
	0	0	60	12	1	0
	0	0	43	17	1	0
	0	7	9	14	0	0
	50	19	0	42	0	0
	0	1	0	17	0	0
	0	50	0	27	0	0
	0	12	0	5	0	0
	0	0	2	8	0	0
	0	3	0	11	3	0
	3	4	0	19	0	0
	5	2	1	10	0	0
	2	0	5	10	2	0
	1	2	0	5	0	0
	0	3	0	19	0	0
	14	0	0	25	0	0
	6	12	0	4	0	5
	0	23	0	0	14	0
	2	0	6	2	0	3
	2	17	3	11	0	0
	35	2	0	57	0	0
	0	1	0	48	0	0
	1	11	0	29	1	1
	37	17	0	2	0	3
	13	4	0	61	4	1
	0	2	2	13	0	6
	53	5	4	21	0	0
	16	19	1	2	0	1
	0	49	3	13	0	2
	13	3	5	4	0	0
	23	6	0	20	3	0
	15	11	0	22	1	0
	0	9	0	0	0	0
	10	2	0	23	0	1
	1	53	0	11	0	0
	9	6	0	3	0	0
	30	10	0	10	18	0
	4	5	0	37	0	1
	3	11	1	63	6	0
	0	3	0	30	0	2
	1	8	0	23	0	17
	5	8	0	8	0	0
	0	1	0	14	5	6
	3	1	0	33	0	0
	0	1	0	0	0	41
	5	1	29	73	0	21
	0	0	23	6	12	1
	5	8	5	20	0	4
	0	17	3	14	2	5
	9	6	3	1	3	5
	1	12	16	11	1	8
	36	12	0	6	0	10
	3	17	4	24	0	17
	0	36	6	12	0	11
	1	10	2	12	0	0
	32	9	9	3	0	14
	0	11	16	7	0	0
	35	3	0	25	0	8
	37	37	0	1	0	1
	38	28	2	1	0	0
	0	27	1	13		2
	4	5	6	6		0
	4	73	4	0		1
	2	16	21	1		5
	6	12	11	68		2
	12	53	20	2		0
	2	0	3	96		0
	12	17	0	31		0
	13	2	29	13		2
	11	94	14	27		0
	15	50	4	11		2
	6	42	30	13		0
	2	37	14	36		0
	9	26	0	3		15
	54	22	0	2		12
	0	0	0	1		0
	2	0	0	1		5
	4	16	0	35		3
	11	2	19	7		1
	3	1	3	9		0
	5	1	0	10		0
	1	17	2	41		0
	2	0	0	2		0
	2	52	0	45		0
	1	6	6	23		7
	1	0	6	19		0
	2	39	11	7		0
	3	1	4	17		0
	0	10	0	22		0
	1	23	0	58		0
	14	1	1	35		0
	2	12	12	35		0
	1	33	10	28		0
	0	46	3	7		0
	8	9	6	2		0
	0	11	5	21		0
	0	24	0	5		0
	0	41	9	3		2
	3	2	2	10		0
	0	35	0	13		0
	3	23	0	10		0
	2	10	0	35		0
	4	36		17		0
	0	26		21		0
	0	42		22		0
	14	18		14		0
	0	20		2		0
	4	0		20		0
	0	11		12		0
	0	8		39		0
	0	23		21		0
	3	26		10		0
	0	19		69		0
	19	0		44		0
	10	25		2		0
	14	25		30		0
	19	1		12		2
	1	1		10		1
	11	11		23		0
	10	48		41		0
	9	9		0		0
	6	0		19		0
	49	15		7		0
	0	35		12		0
	0	6		20		0
	0	6		34		0
	0	50		2		0
	38	17		11
	10	30		11
	19	48		1
		22		0
		11		3
		29		30
		17		4
		26		12
		0		17
		1		29
		0		5
		4		0
		2		0
		0		33
		29		9
		52		4
		46		16
		30		8
		3		27
		30		11
		18		0
		5		23
		6		15
		35		0
		29		4
		27		21
		0		39
		11		2
		0		6
		32		4
		7		4
		24		1
		12		4
		8		40
		39		19
		21		0
		4		5
		0		4
		2		1
		13		2
		42		39
		1		2
		34		6
		5		19
		0		0
		0		35
		0		24
		1		0
		0		1
		3		1
		0		6
		0		36
		4		11
		1		2
		1		19
		0		12
		4		16
		1		34
		3		23
		8		3
		11		0
		0		10
		14		23
		1		56
				16
				15
				27
				15

## Sheet: Ex Data. 5J
						Chase - 3 h
	Cell cycle phase [%]	Mock	Talazoparib	CB-5083	CuET	Mock	Talazoparib	CB-5083	CuET
	G1	37	33	41	39.5	28.4	27.2	33.5	29
	S	40	43	38	35.9	37	39	26.8	34.5
	G2/M	13	13	15.8	15.7	25.9	24	30.4	28.4

## Sheet: Ex Data. 5L
Time [s]	Mock-Av			CB-Av			Talazo-Av			CB-Talazo-Av
	Mean	St.Dev	n	Mean	St.Dev	n	Mean	St.Dev	n	Mean	St.Dev	n
0	0	0	12	0	0	12	0	0	12	0	0	12
2	0.274072	0.103589	12	0.308352	0.121208	12	0.243015	0.100151	12	0.196419	0.0949642	12
4	0.360867	0.102443	12	0.401593	0.120899	12	0.316968	0.114483	12	0.271579	0.0936269	12
6	0.41735	0.106973	12	0.458564	0.113109	12	0.354399	0.111618	12	0.299041	0.0984573	12
8	0.448646	0.111665	12	0.474027	0.127992	12	0.392923	0.11232	12	0.331038	0.10833	12
10	0.458672	0.124274	12	0.503088	0.134906	12	0.415046	0.110544	12	0.342624	0.109596	12
12	0.494002	0.129138	12	0.533752	0.132651	12	0.433729	0.110735	12	0.382679	0.0826101	12
14	0.49353	0.125383	12	0.547022	0.151027	12	0.461176	0.110413	12	0.397999	0.103914	12
16	0.501477	0.128327	12	0.587207	0.11729	12	0.469828	0.124968	12	0.411288	0.100746	12
18	0.505832	0.128094	12	0.579237	0.12357	12	0.502608	0.12921	12	0.427397	0.106838	12
20	0.510102	0.139583	12	0.576408	0.128396	12	0.505564	0.117143	12	0.446232	0.0897782	12
22	0.492278	0.166139	12	0.58058	0.144363	12	0.516996	0.127828	12	0.4518	0.096201	12
24	0.497542	0.160628	12	0.581807	0.142477	12	0.533829	0.124236	12	0.469448	0.0983795	12
26	0.494868	0.162617	12	0.578894	0.155581	12	0.534255	0.143526	12	0.477683	0.0974694	12
28	0.50747	0.176908	12	0.586949	0.165765	12	0.549142	0.146786	12	0.485993	0.0793415	12
30	0.48942	0.167746	12	0.571173	0.159747	12	0.560043	0.141722	12	0.493414	0.0863064	12
32	0.495594	0.16764	12	0.575872	0.168264	12	0.56374	0.147056	12	0.493579	0.092362	12
34	0.471743	0.194617	12	0.577876	0.181982	12	0.579742	0.141056	12	0.528522	0.0903315	12
36	0.471064	0.192545	12	0.573247	0.183577	12	0.575837	0.140922	12	0.503895	0.113383	12
38	0.483594	0.190765	12	0.57479	0.17659	12	0.581932	0.135208	12	0.520998	0.119486	12
40	0.480792	0.196601	12	0.569637	0.184116	12	0.598222	0.129438	12	0.541214	0.103698	12
42	0.459694	0.214865	12	0.567007	0.175667	12	0.603437	0.123014	12	0.550179	0.112898	12
44	0.470424	0.213295	12	0.570668	0.191089	12	0.591749	0.103985	12	0.568568	0.0924229	12
46	0.454906	0.213418	12	0.546324	0.191937	12	0.584079	0.105694	12	0.557239	0.103337	12
48	0.449818	0.216761	12	0.562602	0.173376	12	0.588865	0.117164	12	0.564328	0.111415	12
50	0.452268	0.197782	12	0.542002	0.186209	12	0.597143	0.116419	12	0.566179	0.0892924	12
52	0.423676	0.222034	12	0.543641	0.187156	12	0.58369	0.113946	12	0.569159	0.0939773	12
54	0.45072	0.212281	12	0.553964	0.186247	12	0.602475	0.127541	12	0.579554	0.10772	12
56	0.447566	0.205936	12	0.534391	0.170272	12	0.592874	0.13094	12	0.579107	0.105771	12
58	0.420647	0.221426	12	0.550148	0.180541	12	0.605725	0.12448	12	0.597256	0.095579	12
60	0.424355	0.21835	12	0.553669	0.185223	12	0.60521	0.132144	12	0.592139	0.108003	12
