# Supplementary material for: The ubiquitin-dependent ATPase p97 removes cytotoxic trapped PARP1 from chromatin
Source: Nat Cell Biol. 2022 Jan 10;24(1):62–73. doi: 10.1038/s41556-021-00807-6 (PMC8760077; doi:10.1038/s41556-021-00807-6)
Supplement: Source Data Extended Data Fig. 6 — Statistical source data. [file 41556_2021_807_MOESM20_ESM.xlsx]

## Sheet: Ex Data. 6C
		CAL51 WT			CAL51 PARP1-/-
	[Olaparib] µM	100 nM CB-5083			100 nM CB-5083
	0	1	0.95	0.9	0.9	0.98	0.85
	0.1	0.85	0.75	0.72	1.05	0.95	0.91
	0.5	0.65	0.58	0.51	0.96	1.02	0.87
	1	0.49	0.42	0.5	0.97	0.93	0.91
	5	0.2	0.12	0.14	0.57	0.71	0.62
	10	0.02	0.06	0.03	0.1	0.21	0.15

## Sheet: Ex Data. 6D
		CAL51 WT			CAL51 PARP1-/-
	[Olaparib] µM	8 nM CuET			8 nM CuET
	0	0.91	1	0.97	1.15	0.98	0.85
	0.1	0.62	0.67	0.75	1.05	0.95	0.96
	0.5	0.56	0.5	0.65	0.9	1.05	0.87
	1	0.52	0.57	0.42	0.97	0.93	0.91
	5	0.32	0.4	0.45	0.75	0.87	0.9
	10	0.12	0.1	0.08	0.15	0.21	0.23

## Sheet: Ex Data. 6E
	[CB-5083] nM	DLD1				DLD1 BRCA2-/-
	0	0.983568	0.991608	1.01085	1.01397	0.962631	1.01023	1.01866	1.00849
	100	1	1.1	0.98	1.02	0.97	0.956	1.05	1.03
	200	1.0412	0.963958	0.992392	1.03872	0.772541	0.816906	0.75594	0.835864
	300	0.980046	0.968455	0.925323	0.941396	0.530606	0.374439	0.419694	0.483287
	400	0.273161	0.251186	0.203083	0.522923	0.0457675	0.10379	0.0193749	0.045499
	500	0	0.05	0.02	0.07	0.01	0	0.02	0.1

## Sheet: Ex Data. 6G
				[CB-5083] nM
	DMSO			200			300			400
	Mean	St.Dev	n =	Mean	St.Dev	n =	Mean	St.Dev	n =	Mean	St.Dev	n =
DLD1 WT	78.94	5	4	75.62	1.7	4	51	4.6	4	14	1.45	4
DLD1 BRCA2-/-	2.58	0.055	4	1	0.056	4	0.34	0.028	4	0.2	0.1	4
